# Supplementary material for: High proton conductivity within the ‘Norby gap’ by stabilizing a perovskite with disordered intrinsic oxygen vacancies
Source: Nat Commun. 2023 Nov 17;14:7466. doi: 10.1038/s41467-023-43122-4 (PMC10656576; doi:10.1038/s41467-023-43122-4)
Supplement: Supplementary file 3 — Source Data [file 41467_2023_43122_MOESM3_ESM.zip]

Archive with 9 entries (9 files):
- Fig1.xlsx
- Fig2a.xlsx
- Fig2b.xlsx
- Fig2c.xlsx
- Fig2d.xlsx
- Fig3.xlsx
- Fig4a.xlsx
- Fig4b.xlsx
- Fig6.xlsx
