# Supplementary material for: High proton conductivity within the ‘Norby gap’ by stabilizing a perovskite with disordered intrinsic oxygen vacancies
Source: Nat Commun. 2023 Nov 17;14:7466. doi: 10.1038/s41467-023-43122-4 (PMC10656576; doi:10.1038/s41467-023-43122-4)
Supplement: Supplementary file 3 — Source Data [file 41467_2023_43122_MOESM3_ESM.zip › Fig1.xlsx]

## Sheet: Sheet1
BSM20		BSM25
x	y	x	y
3.12354	-4.76018	3.17158	-5.16136
2.91418	-4.34434	2.78009	-4.2809
2.73112	-3.89821	2.48139	-3.78928
2.56312	-3.59616	2.21779	-3.26155
2.40298	-3.30327	1.99045	-2.88281
2.26168	-3.04282	1.83284	-2.66152
2.12698	-2.82393	1.67392	-2.39742
1.98748	-2.58167	1.53563	-2.16561
1.87917	-2.394	1.42045	-2.08604
1.79163	-2.22106	1.31944	-1.97435
1.70605	-2.04434
1.63092	-1.88544
1.56213	-1.7345
1.49891	-1.61469
1.44269	-1.54138
1.3886	-1.49562
1.34021	-1.44748
1.29509	-1.40338
1.2529	-1.35799
