# Supplementary material for: High proton conductivity within the ‘Norby gap’ by stabilizing a perovskite with disordered intrinsic oxygen vacancies
Source: Nat Commun. 2023 Nov 17;14:7466. doi: 10.1038/s41467-023-43122-4 (PMC10656576; doi:10.1038/s41467-023-43122-4)
Supplement: Supplementary file 3 — Source Data [file 41467_2023_43122_MOESM3_ESM.zip › Fig2a.xlsx]

## Sheet: Sheet1
isotope effect
x	y
0	0.00477591
0.247778	0.00476047
0.275833	0.00476532
0.336667	0.00464764
0.398333	0.00457745
0.463333	0.00455877
0.522222	0.004555
0.582222	0.0045555
0.644167	0.00456052
0.704444	0.00456906
0.766389	0.00457731
0.825833	0.00458171
0.883056	0.00458753
0.942778	0.00459575
1.00528	0.00460621
1.06472	0.00461405
1.12528	0.00462245
1.18722	0.00462977
1.25083	0.00463598
1.30917	0.00464058
1.36972	0.00464028
1.43194	0.00464145
1.4925	0.00464084
1.55111	0.00463995
1.61972	0.00463681
1.6825	0.0046332
1.74528	0.00462754
1.80667	0.00462216
1.8725	0.00461909
1.93556	0.00461521
1.99611	0.00460702
2.06583	0.00459769
2.12917	0.00458661
2.19028	0.00457944
2.25417	0.004569
2.31556	0.00455647
2.39083	0.00454802
2.45417	0.00453854
2.52056	0.00452904
2.58861	0.00452403
2.65111	0.00451833
2.7125	0.00451
2.77528	0.00450202
2.83917	0.00449119
2.90194	0.00448205
2.96556	0.00447276
3.03028	0.00446364
3.09306	0.00445397
3.15694	0.00444596
3.21833	0.00443749
3.28278	0.00442977
3.34222	0.00442322
3.40167	0.00441653
3.46639	0.00440777
3.5275	0.00440033
3.58972	0.00439331
3.65	0.00438467
3.71361	0.004378
3.77944	0.00436967
3.84417	0.00436242
3.90694	0.00435563
3.97278	0.00434818
4.03306	0.00434133
4.09778	0.00433424
4.16139	0.00432848
4.22111	0.00432192
4.28722	0.00431655
4.34889	0.00431022
4.41361	0.00430385
4.47917	0.0042982
4.54444	0.00429248
4.60972	0.00428545
4.67389	0.00427954
4.74806	0.00427368
4.81556	0.00426725
4.88667	0.00426251
4.94806	0.00425997
5.00917	0.00425501
5.07083	0.00425381
5.14417	0.00425208
5.21028	0.00425003
5.28083	0.00424703
5.34806	0.00424335
5.41694	0.00424018
5.47861	0.00423444
5.54472	0.00422801
5.61111	0.00422223
5.67667	0.00421391
5.75	0.00420707
5.81778	0.00420204
5.88472	0.00420025
5.94917	0.0041961
6.01306	0.004193
6.08111	0.00419036
6.14278	0.00418607
6.21556	0.00418268
6.28306	0.00417922
6.34806	0.00417644
6.41194	0.00417406
6.47583	0.00417157
6.53917	0.00417001
6.60667	0.00417046
6.67278	0.00417553
6.735	0.00417835
6.81056	0.00417742
6.87889	0.00417509
6.94806	0.00417109
7.01417	0.00416849
7.07694	0.00416514
7.13833	0.0041612
7.20028	0.0041567
7.26861	0.00415378
7.33	0.00414825
7.39222	0.00414515
7.45333	0.00414427
7.51417	0.00414177
7.575	0.00413977
7.64056	0.0041376
7.70639	0.00413506
7.77583	0.00413133
7.83833	0.00413132
7.90139	0.00412777
7.97611	0.00412875
8.04	0.00412886
8.10444	0.00412862
8.17028	0.00412712
8.24056	0.00412532
8.30972	0.00412303
8.38139	0.00412316
8.45083	0.00412584
8.52083	0.00412516
8.59667	0.00412283
8.66278	0.00411956
8.72972	0.00411778
8.79306	0.00411911
8.86	0.00412587
8.93528	0.00413336
9.00056	0.00413821
9.06389	0.0041418
9.12972	0.00414435
9.20083	0.00414919
9.26667	0.00415336
9.33333	0.00415697
9.40056	0.00416095
9.46417	0.00416307
9.52778	0.00416219
9.59694	0.00415888
9.66306	0.00415382
9.72778	0.00415042
9.79583	0.00414423
9.86583	0.0041372
9.93778	0.00413276
10.0053	0.00413064
10.07	0.0041304
10.1347	0.00413215
10.2022	0.00413424
10.2683	0.00413503
10.3406	0.00413579
10.4172	0.00413651
10.4811	0.00413662
10.5456	0.00413854
10.6133	0.00413824
10.6806	0.00413652
10.7539	0.00413191
10.82	0.00412459
10.8847	0.00411696
10.9578	0.0041112
11.0253	0.0041093
11.0908	0.0041091
11.1567	0.00411008
11.2239	0.00411122
11.2933	0.00411429
11.3664	0.00411555
11.4375	0.00411684
11.5072	0.00411646
11.5781	0.00411725
11.6439	0.0041129
11.7133	0.00411042
11.7831	0.00410649
11.8522	0.00410535
11.92	0.0041041
11.9875	0.00410221
12.0639	0.00410168
12.1386	0.00410086
12.2072	0.00410052
12.2781	0.00410036
12.3433	0.00410071
12.42	0.00410036
12.4881	0.00410137
12.5553	0.0041009
12.6283	0.00410039
12.6944	0.00410076
12.7606	0.00409922
12.8317	0.0040983
12.9033	0.00409833
12.9728	0.0040973
13.0411	0.0040972
13.1094	0.00409591
13.1861	0.00409629
13.2547	0.00409637
13.3239	0.00409539
13.3958	0.00409385
13.4775	0.00409215
13.5517	0.00409095
13.6281	0.0040907
13.6967	0.00409078
13.7667	0.00408873
13.8411	0.00408598
13.915	0.00408395
13.9881	0.00408161
14.0583	0.00408027
14.1269	0.00407894
14.1997	0.0040767
14.2711	0.00407712
14.3475	0.00407525
14.4147	0.00407128
14.4964	0.00406733
14.57	0.00406322
14.6408	0.00405935
14.7117	0.00405922
14.7856	0.00405829
14.86	0.00405525
14.9442	0.00405455
15.02	0.00405403
15.0978	0.00405221
15.165	0.00405427
15.2431	0.00405638
15.3253	0.00405793
15.3928	0.0040581
15.4683	0.00405922
15.5447	0.00405981
15.6272	0.00405771
15.7006	0.00405536
15.7753	0.00405351
15.8478	0.00405196
15.9181	0.00404939
16.0053	0.00404935
16.0783	0.00404799
16.1544	0.00404789
16.2222	0.0040454
16.2961	0.00404397
16.3786	0.00404233
16.4508	0.00403973
16.5264	0.00403894
16.6019	0.00403832
16.6817	0.00403721
16.7606	0.00403633
16.8342	0.00403644
16.9117	0.00403728
16.98	0.00403861
17.0656	0.00404035
17.1528	0.00403806
17.2256	0.00403469
17.3094	0.00403714
17.3911	0.00404239
17.4686	0.00404614
17.5442	0.00404884
17.6233	0.00405121
17.7008	0.00405209
17.7803	0.00405175
17.8558	0.00405098
17.9311	0.00404994
18.0097	0.0040494
18.0947	0.00404762
18.1708	0.00404328
18.245	0.00404274
18.3228	0.00404218
18.3997	0.00404437
18.4739	0.00404505
18.5625	0.00404283
18.6478	0.00404335
18.73	0.0040412
18.8122	0.00403883
18.8981	0.00403402
18.97	0.00403137
19.0553	0.00402643
19.1369	0.00402308
19.2181	0.0040211
19.3047	0.00401971
19.3875	0.00401557
19.4711	0.00401287
19.5539	0.00401136
19.6414	0.00401228
19.7178	0.00400924
19.8028	0.00400784
19.8844	0.00400767
19.9664	0.00400649
20.2203	0.00400504
20.2972	0.00400109
20.3775	0.00399855
20.4592	0.0039997
20.5461	0.00399923
20.6325	0.00399782
20.7097	0.00399614
20.7906	0.0039933
20.8942	0.00399438
20.9733	0.00399098
21.0847	0.00398769
21.1708	0.0039865
21.2547	0.00398563
21.3381	0.00398448
21.4161	0.00398301
21.5006	0.00398223
21.5833	0.00398316
21.6719	0.00398359
21.7519	0.00398322
21.8375	0.00398085
21.9314	0.00397947
22.0117	0.00397861
22.1058	0.0039793
22.1861	0.00398163
22.2739	0.00398425
22.3525	0.0039845
22.4447	0.00398816
22.5283	0.00399288
22.615	0.00399461
22.6944	0.00399261
22.7781	0.0039928
22.8531	0.00399174
22.9333	0.00399004
23.0194	0.00398981
23.0975	0.00399094
23.1814	0.00398651
23.2636	0.00398501
23.3575	0.0039848
23.4531	0.00398334
23.5314	0.00398031
23.6233	0.0039812
23.7147	0.00397402
23.8053	0.00397187
23.8889	0.0039736
23.9708	0.0039757
24.0644	0.00397549
24.1594	0.00397761
24.2522	0.00397735
24.3333	0.00397527
24.4194	0.00397493
24.5097	0.00397455
24.6122	0.00397108
24.7075	0.00396894
24.7814	0.00396859
24.8714	0.00396607
24.95	0.00396429
25.0447	0.00396273
25.1294	0.00396242
25.2206	0.00396062
25.3086	0.00395874
25.3856	0.00395848
25.4781	0.00395676
25.5664	0.00395704
25.6589	0.00395718
25.7583	0.00395774
25.8503	0.00395629
25.9294	0.00395574
26.0222	0.00395387
26.1061	0.00395114
26.2361	0.00395482
26.3231	0.00395392
26.4283	0.00395234
26.5231	0.00395003
26.6267	0.00394976
26.7236	0.00394741
26.8242	0.0039477
26.9253	0.00394758
27.0078	0.00394551
27.1017	0.0039455
27.1894	0.00394477
27.3017	0.00394558
27.3869	0.00394649
27.4878	0.00394528
27.5667	0.00394442
27.6589	0.00394222
27.7431	0.00394388
27.8239	0.00394414
27.9181	0.00394428
28.0128	0.00394506
28.1611	0.00394203
28.2531	0.00394239
28.3475	0.00394076
28.4422	0.00394073
28.5317	0.00393832
28.6289	0.00393855
28.7328	0.00393844
28.8167	0.00393798
28.9208	0.00393373
29.0167	0.00393025
29.1028	0.00392649
29.1914	0.00392342
29.3028	0.00392082
29.38	0.00391903
29.4756	0.00391742
29.5569	0.00391782
29.6672	0.0039139
29.7481	0.00391379
29.8575	0.00391192
29.9533	0.00391134
30.0517	0.00390993
30.1258	0.00390878
30.2061	0.00390854
30.2878	0.00390796
30.3622	0.00390534
30.4394	0.00390399
30.5142	0.0039019
30.5919	0.0039014
30.6761	0.00390526
30.7575	0.00390815
30.8328	0.00391158
30.9097	0.00390935
31.0008	0.00390649
31.0781	0.00390319
31.1544	0.00390133
31.2306	0.00390114
31.3025	0.00389959
31.3775	0.00390066
31.4514	0.00390303
31.5342	0.00390457
31.6183	0.00390414
31.695	0.003904
31.7792	0.0039047
31.8678	0.00390481
31.9519	0.00390368
32.0286	0.00390212
32.1183	0.00390312
32.1953	0.00390353
32.2797	0.00390154
32.3567	0.00389893
32.4392	0.00389737
32.5167	0.00389595
32.5906	0.00389581
32.6694	0.00389601
32.7486	0.00389663
32.8369	0.00389572
32.9167	0.00389495
32.9925	0.00389357
33.0833	0.00389304
33.165	0.00389263
33.2494	0.00389216
33.3297	0.00389107
33.4114	0.00389088
33.4964	0.00388996
33.5764	0.00388981
33.6594	0.0038914
33.7461	0.00388998
33.8267	0.00388907
33.9072	0.00388822
33.9864	0.00388759
34.0642	0.00388747
34.1575	0.00388682
34.24	0.00388839
34.3322	0.00388982
34.4153	0.00389062
34.5092	0.00389669
34.6033	0.00389704
34.6858	0.00389796
34.7633	0.0038969
34.8544	0.00389542
34.9319	0.00389268
35.0144	0.0038874
35.1031	0.00388628
35.1931	0.00388142
35.2783	0.00387869
35.3692	0.00387796
35.4469	0.00387664
35.5278	0.0038746
35.6075	0.00387074
35.6931	0.00386733
35.7881	0.00386637
35.8742	0.0038641
35.9622	0.0038615
36.0547	0.00386209
36.1469	0.00386213
36.2283	0.00386239
36.3178	0.00386108
36.4064	0.00385774
36.5072	0.00385603
36.5925	0.00385632
36.6794	0.00385573
36.7586	0.0038546
36.8533	0.00385412
36.9425	0.00385297
37.0286	0.00384955
37.1156	0.00385064
37.1997	0.00384927
37.2856	0.00384914
37.3669	0.00384782
37.4628	0.00384797
37.55	0.00384913
37.6419	0.00384895
37.7317	0.00384692
37.8353	0.00384528
37.9269	0.00384292
38.0219	0.00384206
38.1033	0.00383973
38.1894	0.00383992
38.2836	0.00384048
38.3781	0.00384068
38.4642	0.00384038
38.5633	0.00384063
38.6458	0.00384099
38.7361	0.00384142
38.8278	0.00384331
38.9261	0.00384953
39.0206	0.00385582
39.1144	0.00386566
39.2094	0.00387165
39.3019	0.00387135
39.3956	0.00386287
39.4961	0.00385601
39.5864	0.00384935
39.6933	0.0038451
39.7819	0.0038442
39.8814	0.0038391
39.9719	0.00383578
40.0606	0.00383487
40.1467	0.00383936
40.2308	0.00384545
40.3375	0.00384818
40.4281	0.00385043
40.5283	0.0038509
40.62	0.00384909
40.7281	0.00385164
40.8194	0.00385528
40.9158	0.00385961
41.0153	0.00386368
41.1025	0.0038713
41.2	0.00387902
41.3031	0.00387791
41.3922	0.00387227
41.4981	0.00386169
41.5878	0.00385881
41.6889	0.00385737
41.7808	0.00386662
41.8872	0.00387648
41.9869	0.00388156
42.0964	0.00388539
42.1836	0.0038858
42.2772	0.00387985
42.3708	0.00386987
42.4603	0.00386489
42.5614	0.00385841
42.6514	0.00385134
42.7461	0.00384435
42.8511	0.00384411
42.9478	0.0038437
43.0508	0.00384376
43.1469	0.00384068
47.7069	0.00381087
47.8389	0.00380593
47.9353	0.00380362
48.0244	0.00380199
48.1078	0.00380226
48.1947
49.8194	0.00382466
49.8822	0.00382558
49.9658	0.0038232
50.0458	0.00382403
50.135	0.00382402
50.2158	0.0038219
50.3089	0.00381887
50.3947	0.00381731
50.4922	0.00381897
50.58	0.00381576
50.6717	0.00381601
50.76	0.00381205
50.8483	0.00381044
50.9369	0.00380901
51.0161	0.00380498
51.1031	0.00380411
51.1881	0.00380009
51.2697	0.00379903
51.3553	0.00379552
51.4394	0.00379181
51.5306	0.00379573
51.6186	0.00380267
51.7031	0.00380728
51.7917	0.00381052
51.8881	0.00381257
51.9772	0.00381298
52.0578	0.00381176
52.1444	0.00381533
52.2389	0.00381052
52.3225	0.00380724
52.4292	0.00380532
52.5172	0.00380493
52.6142	0.00380499
52.7092	0.00380347
52.8025	0.00380295
52.8958	0.00380199
52.98	0.00380006
53.0667	0.003798
53.1667	0.00379401
53.2628	0.00379276
53.3564	0.00379355
53.4483	0.00379254
53.5378	0.00379646
53.6333	0.0037965
53.7278	0.00379172
53.8136	0.0037912
53.9058	0.00378895
53.9975	0.00378594
54.0856	0.00378587
54.1714	0.0037899
54.2717	0.00379797
54.3622	0.00379605
54.4508	0.00379008
54.5467	0.00378204
54.6456	0.00377491
54.7372	0.00376799
54.8378	0.00376241
54.94	0.00376052
55.0347	0.00375875
55.1275	0.00375251
55.2278	0.00375227
55.3311	0.00375234
55.4247	0.00375824
55.5256	0.00376742
55.6208	0.0037667
55.7094	0.00377016
55.8061	0.0037703
55.8914	0.00376942
55.9792	0.00376975
56.0753	0.00377022
56.1808	0.00376599
56.2806	0.00375754
56.3803	0.00375146
56.4806	0.00374602
56.5897	0.00374279
56.6925	0.00374213
56.7817	0.00373758
56.8881	0.00373467
56.9981	0.00372927
57.0958	0.00373386
57.2094	0.00373601
57.3242	0.00373806
57.4258	0.00373686
57.5314	0.00373482
57.625	0.00373333
57.7397	0.00373267
57.8381	0.00372957
57.9447	0.00372765
58.0417	0.00372486
58.1533	0.00372437
58.2567	0.00372215
58.3694	0.00372199
58.4572	0.00371947
58.5714	0.00372332
58.6797	0.00372873
58.7772	0.00373394
58.8839	0.00373548
58.9931	0.00373302
59.0736	0.00373125
59.2131	0.00372896
59.3153	0.0037294
59.4106	0.00372717
59.4961	0.00372698
59.6028	0.0037247
59.7097	0.00372368
59.8308	0.00372395
59.9206	0.00372295
60.0422	0.0037221
60.1567	0.00372088
60.2625	0.00372068
60.36	0.00371981
60.4675	0.00371849
60.5647	0.00371699
60.6731	0.00371769
60.7858	0.00371692
60.9036	0.0037159
61.0014	0.00371512
61.1075	0.00371536
61.2208	0.00371285
61.3331	0.00371149
61.4472	0.00371032
61.5408	0.00370891
61.6747	0.00370544
61.7861	0.00370683
61.8817	0.00370687
61.9939	0.00370643
62.1183	0.00370692
62.2139	0.00370636
62.3264	0.00370482
62.4558	0.00370328
62.5603	0.0037031
62.7008	0.00370195
62.7975	0.00370127
62.8989	0.0036994
63.0264	0.0036956
63.1558	0.0036918
63.2781	0.00369104
63.3664	0.00368874
63.4639	0.00368917
63.5839	0.00368573
63.7089	0.00368449
63.8136	0.00368374
63.9156	0.00368237
64.0314	0.00368052
64.1356	0.00367953
64.2778	0.00367755
64.3939	0.00367748
64.5103	0.00367855
64.6267	0.00367728
64.7528	0.00367657
64.8633	0.00367612
64.9894	0.0036767
65.0839	0.00367913
65.2239	0.00368202
65.3331	0.00368333
65.4506	0.00368162
65.5742	0.00367622
65.6886	0.00367078
65.7944	0.00366831
65.8992	0.00366596
66.0336	0.00366381
66.1431	0.00366476
66.2536	0.00366447
66.3667	0.00366507
66.4897	0.00366749
66.6283	0.00366753
66.7394	0.00366727
66.8594	0.00366927
66.9961	0.00367395
67.1158	0.00367574
67.2492	0.00367474
67.3808
67.9275	0.0036776
68.0372	0.00367642
68.1653	0.00367793
68.2619	0.0036763
68.3947	0.00367109
68.5044	0.00366929
68.6256	0.00366808
68.7344	0.00366599
68.8889	0.00366445
69.1789	0.00366521
69.3156	0.00366722
69.4558	0.0036593
69.7128	0.00365445
69.8475	0.00365421
69.9792	0.00364967
70.1264	0.00364666
70.2689	0.00364524
70.3558	0.00364714
70.4892	0.00364645
70.6375	0.00364465
70.7864	0.00364194
70.9447	0.00364227
71.1256	0.00363844
71.2692	0.00364416
71.4014	0.003645
71.5336	0.0036392
71.6606	0.0036442
71.7994	0.00365256
71.9469	0.00366198
72.0544	0.00366466
72.19	0.00366334
72.3331	0.00366317
72.4769	0.00366513
72.6253	0.00366713
72.7697	0.00366725
72.9047	0.00366868
73.0572	0.003668
73.2222	0.00366781
73.3867	0.00366538
73.5131	0.00366473
73.6917	0.00366253
73.8281	0.00366084
73.985	0.00365983
74.1272	0.003655
74.2906	0.00365459
74.4536	0.00365227
74.5983	0.00365676
74.7633	0.00365845
74.9275	0.00365708
75.0867	0.00365114
75.2503	0.00364818
75.3989	0.00364932
75.5556	0.00365232
75.6825	0.0036509
75.82	0.00364365
75.9808	0.00365509
76.1097	0.00365403
76.2392	0.00364843
76.38	0.00365293
76.5236	0.0036559
76.7383	0.00365386
76.8925	0.00365469
77.0094	0.00365309
77.1583	0.00364939
77.3144	0.00364843
77.4703	0.00365472
77.6483	0.00364948
77.8108	0.00363625
77.9481	0.00363121
78.0794	0.00362864
78.2161	0.00362534
78.3433	0.00362303
78.5378	0.00362325
78.6889	0.00362069
78.8333	0.00361793
78.9706	0.00361828
79.1572	0.00361456
79.3156	0.00361028
79.4817	0.00360763
79.6169	0.00361163
79.7653	0.0036092
79.9456	0.00360852
80.0856	0.00360308
80.2183	0.00360328
80.3694	0.00360218
80.5447	0.0035985
80.72	0.00359719
80.8789	0.00359804
81.0556	0.00359449
81.1903	0.00359286
81.3536	0.0035934
81.5128	0.00358918
81.6881	0.00359091
81.8497	0.0035995
82.0194	0.00359842
82.1625	0.00359843
82.3003	0.00359605
82.4739	0.00359468
82.6336	0.0035946
82.8217	0.00359614
83.0214	0.00358957
83.2161	0.00358446
83.3758	0.00357745
83.5311	0.00357589
83.69	0.00357421
83.8728	0.00357418
84.0092	0.00357022
84.2006	0.00357255
84.3808	0.00357734
84.6017	0.00358126
84.7961	0.00357744
84.9569	0.00357663
85.1433	0.00358097
85.3125	0.00359465
85.4933	0.00361266
85.7092	0.00361455
85.8672	0.00361427
86.0381	0.00361054
86.1992	0.00360608
86.4022	0.00360308
86.5778	0.00360037
86.7422	0.00359635
86.9164	0.00359888
87.0792	0.00359856
87.2283	0.00360211
87.4206	0.00359764
87.6094	0.00359635
87.8044	0.00359626
87.9811	0.00359877
88.1536	0.00359828
88.3194	0.00359432
88.5033	0.00358484
88.6506	0.00357756
88.8136	0.00357071
88.9739	0.00357071
89.1614	0.00356584
89.3139	0.00356103
89.4661	0.00355919
89.5592	0.00355968
89.6531	0.00355883
89.7503	0.00355681
89.8467	0.00355511
89.9419	0.00355208
90.0389	0.00355221
90.1528	0.00355078
90.3292	0.00355116
90.4939	0.00354879
90.6447	0.00355411
90.7958	0.00355783
91.0728	0.00356423
91.4058	0.00356694
91.8189	0.00357276
92.2511	0.00356254
92.6742	0.00355852
93.1081	0.0035543
93.5175	0.00355592
93.9733	0.00355692
94.4308	0.00355072
94.8811	0.00354297
95.2481	0.00354068
95.6503	0.00353846
96.0111	0.00354043
96.3931	0.00353476
96.7506	0.0035378
97.1147	0.00354366
97.5219	0.003543
97.9481	0.00355183
98.4192	0.00356852
98.945	0.00356979
99.3519	0.00355314
99.7786	0.00354303
100.177	0.00354209
100.453	0.00354498
100.748	0.0035338
101.071	0.00354159
101.578	0.00354802
101.856	0.00354945
102.093	0.00354979
102.279	0.00353872
102.544	0.00353274
102.871	0.00352649
103.326	0.00353052
103.703	0.00352779
104.103	0.00353748
104.441	0.00353017
104.813	0.00357848
105.385	0.00353797
105.968	0.00352137
106.418	0.00351509
106.772	0.00351057
107.123	0.00351383
107.484	0.00350921
107.874	0.00351014
108.252	0.00350404
108.587	0.00350054
108.874	0.00349665
109.176	0.00349608
109.402	0.00350153
109.74	0.00350123
110.104	0.0034994
110.449	0.00350096
110.815	0.00349116
111.151	0.00348464
111.481	0.00348341
111.786	0.00348147
112.06	0.00348686
112.364	0.00352202
112.83	0.0035239
113.304	0.00350813
114.219	0.00348032
114.767	0.00347099
115.227	0.00346692
115.736	0.00346339
116.296	0.00346351
116.783	0.0034665
117.246	0.00348306
119.291	0.00372996
119.757	0.0038341
120.224	0.00392175
120.65	0.00421194
121.453	0.0042549
122.414	0.00428638
123.388	0.00433382
124.342	0.00434562
124.982	0.00435758
125.584	0.00434681
126.243	0.00435113
127.026	0.00436036
128.076	0.00437208
129.232	0.00437068
130.164	0.00437559
131.105	0.00438439
131.789	0.00439085
132.522	0.00439757
133.42	0.00439756
134.239	0.00439952
135.075	0.00440676
138.255	0.00441867
138.847	0.00439774
139.572	0.00436339
140.291	0.00433546
140.934	0.00431123
141.53	0.00429698
141.995	0.0042987
142.327	0.0043178
142.562	0.00434046
142.759	0.00435596
142.932	0.00436925
143.097	0.00438429
143.278	0.00439961
143.431	0.00441022
143.633	0.00440786
143.955	0.0044263
144.314	0.0044271
144.747	0.00443408
145.181	0.00443695
145.549	0.00442897
146.144	0.00443411
146.701	0.00443784
147.314	0.00444506
147.974	0.00444741
149.013	0.00443646
149.441	0.00444101
149.917	0.00445227
150.465	0.00445363
151.241	0.00445521
151.839	0.00445769
152.37	0.00445906
153.032	0.00445976
153.752	0.00446229
154.416	0.00447002
155.109	0.00447591
155.786	0.00447576
156.394	0.00448884
157.141	0.00448912
157.902	0.00448708
158.716	0.0044923
159.474	0.00449267
160.2	0.00451105
160.934	0.00457441
161.423	0.00455487
161.768	0.00453865
162.028	0.0045304
162.333	0.00452998
162.681	0.00452696
162.895	0.00453103
163.028	0.0045412
163.23	0.0045456
163.448	0.00457438
163.872	0.00457781
164.001	0.00458169
164.109	0.00458376
164.222	0.00458729
164.342	0.00458409
164.45	0.00458346
164.577	0.00457808
164.705	0.00458129
164.833	0.00458366
164.951	0.00458069
165.062	0.00457486
165.169	0.0045752
165.286	0.00457475
165.396	0.00457547
165.505	0.00457599
165.618	0.00457427
165.74	0.00457611
165.847	0.0045756
165.962	0.0045766
166.071	0.00457681
166.177	0.00457968
166.293	0.0045809
166.402	0.00457882
166.512	0.00457712
166.621	0.00457665
166.727	0.0045841
166.838	0.00458382
166.949	0.00458483
167.066	0.00458685
167.178	0.00458546
167.287	0.00458555
167.399	0.00458437
167.51	0.00458626
167.625	0.00458388
167.734	0.00458337
167.846	0.00458789
167.954	0.00459078
168.064	0.0045949
168.179	0.00459982
168.289	0.00460236
168.396	0.00460756
168.502	0.00460828
168.619	0.00459797
168.73	0.00458991
168.844	0.00459389
168.951	0.0046013
169.061	0.0046051
169.176	0.00460688
169.287	0.00460674
169.397	0.00460537
169.508	0.00460337
169.616	0.00460542
169.726	0.00460675
169.838	0.00460497
169.949	0.00460319
170.065	0.00459961
170.176	0.0045954
170.284	0.00459417
170.396	0.00459589
170.507	0.00459484
170.616	0.0045938
170.727	0.00458462
170.835	0.00458082
170.945	0.00457744
171.054	0.00458399
171.165	0.00458342
171.286	0.004581
171.397	0.0045795
171.511	0.00457513
171.626	0.00457276
171.773	0.00457199
171.883	0.00456908
172.01	0.00456525
172.142	0.00456539
172.281	0.00456688
172.414	0.00456629
172.561	0.00456284
172.717	0.00456585
172.861	0.00456796
173.006	0.00457194
173.144	0.00457606
173.259	0.00458003
173.37	0.0045775
173.485	0.00457682
173.604	0.00457767
173.729	0.00457597
173.849	0.00457684
173.972	0.00458272
174.101	0.00458707
174.216	0.00458772
174.333	0.00459086
174.452	0.00459356
174.581	0.0045949
174.698	0.00459293
174.817	0.00459296
174.932	0.00459178
175.057	0.00459358
175.179	0.00459219
175.291	0.00459154
175.404	0.00459102
175.521	0.00459234
175.637	0.00459197
175.757	0.00459231
175.886	0.00459641
176.002	0.00460119
176.129	0.00460318
176.253	0.00460364
176.371	0.00459508
176.495	0.00459225
176.609	0.00459427
176.724	0.00459373
176.85	0.00458802
176.966	0.00458792
177.089	0.00458746
177.207	0.00458959
177.316	0.00458864
177.435	0.00459012
177.555	0.00459109
177.675	0.00459166
177.789	0.00458835
177.9	0.00458795
178.015	0.00458886
178.132	0.00458766
178.242	0.00459663
178.356	0.00461636
178.477	0.00462632
178.597	0.00463186
178.723	0.00463093
178.847	0.00463321
178.97	0.00463461
179.084	0.00463498
179.208	0.00463175
179.326	0.00462732
179.448	0.00462289
179.571	0.00461886
179.698	0.00461146
179.827	0.00460832
179.958	0.00460467
180.086	0.00459863
180.225	0.00459715
180.373	0.00459687
180.521	0.00459427
180.669	0.00459624
180.822	0.00459436
180.978	0.00459417
181.142	0.0045947
181.299	0.00459198
181.458	0.00458997
181.612	0.0045931
181.78	0.00459264
181.947	0.00459331
182.101	0.00460304
182.276	0.00460835
182.454	0.00460187
182.63	0.00460023
182.814	0.00460094
182.986	0.00459505
183.153	0.00460169
183.385	0.00460249
183.616	0.00461059
183.849	0.0046043
184.042	0.00460632
184.279	0.00460536
184.499	0.00460671
184.722	0.00461159
184.987	0.00461106
185.271	0.0046108
185.56	0.00461077
185.805	0.00461755
186.108	0.00460949
186.368	0.00461069
186.581	0.00460817
186.802	0.00461067
187.032	0.00460817
187.174	0.00460223
187.439	0.00460014
187.732	0.00460819
188.03	0.00473343
188.413	0.00472228
188.547	0.00472071
188.661	0.00472413
188.704	0.00472432
188.743	0.00472481
