# Supplementary material for: High proton conductivity within the ‘Norby gap’ by stabilizing a perovskite with disordered intrinsic oxygen vacancies
Source: Nat Commun. 2023 Nov 17;14:7466. doi: 10.1038/s41467-023-43122-4 (PMC10656576; doi:10.1038/s41467-023-43122-4)
Supplement: Supplementary file 3 — Source Data [file 41467_2023_43122_MOESM3_ESM.zip › Fig2b.xlsx]

## Sheet: Sheet1
500 oC		300 oC		100 oC
x	y	x	y	x	y
-0.004014	-2.01576	0.0199467	-2.62145	-0.01	-5.38177
-0.2	-2.00598	0.0199467	-2.62123	-0.48	-5.38233
-0.54806	-2.02058	0.0199467	-2.62126	-0.88	-5.3778
-0.54806	-2.03389	0.0178677	-2.6214	-1.37	-5.3752
-0.608007	-2.03266	-0.225994	-2.62082	-3.2	-5.39876
-1.2	-2.00893	-0.411953	-2.6207	-5	-5.35834
-1.78808	-2.05554	-0.50404	-2.6191	-12	-5.35619
-1.90413	-2.03639	-0.512014	-2.62046	-18.25	-5.35469
-2.10002	-2.05612	-0.512014	-2.62083	-19.47	-5.36279
-2.57398	-2.06618	-0.773916	-2.62073	-19.98	-5.36531
-2.74812	-2.06437	-0.862013	-2.62089
-2.75203	-2.0666	-0.871924	-2.62035
-2.98801	-2.06381	-0.880085	-2.62016
-3	-1.99954	-0.882066	-2.6203
-3.15397	-2.07694	-0.882066	-2.62016
-3.64397	-2.06426	-0.882066	-2.62023
-8	-2.01041	-0.882066	-2.61996
-14.304	-2.08903	-0.882066	-2.62012
-16.408	-2.077	-0.962175	-2.62007
-17.558	-2.08682	-1.48598	-2.62019
-18.008	-2.07846	-1.59007	-2.62054
-18.19	-2.07863	-1.61997	-2.62022
-19.196	-2.07649	-1.84406	-2.61987
-19.468	-2.07857	-2.12802	-2.61994
-19.556	-2.0754	-2.146	-2.62018
-19.704	-2.07232	-2.29397	-2.61951
-19.9179	-2.07076	-2.51798	-2.61979
		-2.63395	-2.61959
		-2.72193	-2.61979
		-2.77989	-2.61962
		-2.84802	-2.6196
		-3.47405	-2.62401
		-5.91	-2.65974
		-10.612	-2.66004
		-15.946	-2.65922
		-16.8119	-2.62071
		-16.8219	-2.62072
		-16.908	-2.62054
		-16.96	-2.65746
		-17.2	-2.61908
		-18.672	-2.61763
		-18.684	-2.61836
		-18.708	-2.61767
		-19.014	-2.61672
		-19.452	-2.61743
		-19.452	-2.61768
		-19.452	-2.6176
		-19.452	-2.61754
		-19.4621	-2.61808
		-19.568	-2.61746
		-19.95	-2.61706
		-20.036	-2.61674
		-20.056	-2.6172
		-20.054	-2.61721
