# Supplementary material for: High proton conductivity within the ‘Norby gap’ by stabilizing a perovskite with disordered intrinsic oxygen vacancies
Source: Nat Commun. 2023 Nov 17;14:7466. doi: 10.1038/s41467-023-43122-4 (PMC10656576; doi:10.1038/s41467-023-43122-4)
Supplement: Supplementary file 3 — Source Data [file 41467_2023_43122_MOESM3_ESM.zip › Fig2c.xlsx]

## Sheet: Sheet1
transpot number
x	y
93	0.978508
117	0.977903
143	0.976957
169	0.975186
197	0.975548
230	0.977507
259	0.976406
285	0.980187
313	0.979737
340	0.982471
367	0.983621
