# Supplementary material for: High proton conductivity within the ‘Norby gap’ by stabilizing a perovskite with disordered intrinsic oxygen vacancies
Source: Nat Commun. 2023 Nov 17;14:7466. doi: 10.1038/s41467-023-43122-4 (PMC10656576; doi:10.1038/s41467-023-43122-4)
Supplement: Supplementary file 3 — Source Data [file 41467_2023_43122_MOESM3_ESM.zip › Fig2d.xlsx]

## Sheet: Sheet1
Time	MSD(H)	MSD(O)	MSD(Ba)	MSD(Sc)	MSD(Mo)
0	2.58563	0.286896	0	0	0
0.2	4.30642	0.371249	0.000182289	0.00022483	0.00013104
0.4	6.23461	0.363496	0.00076738	0.000880035	0.000501811
0.6	2.45529	0.260253	0.00170916	0.00188551	0.00101376
0.8	8.87465	0.338214	0.00288057	0.00314571	0.00158908
1	6.13114	0.354521	0.00433713	0.0047099	0.0022788
1.2	13.5879	0.470162	0.00618198	0.00664181	0.00317407
1.4	9.51194	0.315496	0.00832025	0.00878286	0.00431893
1.6	9.88497	0.312136	0.01068	0.0109085	0.00577012
1.8	2.01803	0.401074	0.0135029	0.0130603	0.00772744
2	2.04548	0.34148	0.0168848	0.0153108	0.010298
2.2	1.28259	0.232546	0.0204904	0.0175341	0.0131938
2.4	3.37921	0.315615	0.0240225	0.019689	0.0159913
2.6	6.70143	0.25098	0.0277128	0.0220579	0.0186085
2.8	12.0487	0.359168	0.03194	0.0250144	0.0210696
3	10.5637	0.543058	0.0364032	0.0284205	0.0231668
3.2	12.1325	0.522671	0.0405926	0.0317029	0.0249844
3.4	10.8933	0.278566	0.0447942	0.0348392	0.0269577
3.6	20.295	0.343538	0.049533	0.0382549	0.0291186
3.8	13.8385	0.521307	0.0546789	0.0419444	0.0311209
4	9.14472	0.463009	0.059903	0.0458222	0.0326988
4.2	6.41259	0.347493	0.0654475	0.0502929	0.0338507
4.4	5.88735	0.399799	0.0715054	0.0555078	0.0348612
4.6	8.83405	0.37566	0.0780185	0.0606052	0.0364562
4.8	7.56011	0.266712	0.0851135	0.0653557	0.0384175
5	8.91243	0.443729	0.0924844	0.0706988	0.0397876
5.2	6.81382	0.399823	0.0997885	0.0772926	0.0401358
5.4	0.829783	0.327842	0.106595	0.0842177	0.0399254
5.6	1.55505	0.31897	0.113509	0.0897197	0.0406112
5.8	3.42404	0.336287	0.12129	0.0941793	0.0424321
6	2.95185	0.317797	0.129154	0.0989624	0.04407
6.2	4.39441	0.222073	0.136	0.103988	0.044889
6.4	3.76458	0.426478	0.142247	0.108544	0.0450953
6.6	4.93192	0.213703	0.149183	0.112183	0.0455816
6.8	11.9492	0.353645	0.156702	0.115442	0.047187
7	20.6391	0.38654	0.163675	0.118887	0.0488051
7.2	17.0556	0.422965	0.169801	0.122234	0.0495345
7.4	17.3284	0.600524	0.17583	0.125405	0.0496016
7.6	27.2097	0.53484	0.182108	0.12855	0.0503148
7.8	36.9759	0.539458	0.18857	0.131729	0.0518303
8	38.4875	0.575034	0.195247	0.13432	0.0526688
8.2	52.4599	0.882581	0.202373	0.135868	0.0525105
8.4	52.6972	0.685323	0.20966	0.136872	0.0521235
8.6	59.5499	0.718351	0.21623	0.138929	0.0525244
8.8	47.4477	0.998561	0.222467	0.141429	0.052878
9	54.9769	1.19656	0.22907	0.142967	0.0525135
9.2	56.8153	0.957812	0.235916	0.143007	0.0517251
9.4	48.6276	0.819582	0.241824	0.14239	0.0513993
9.6	45.0552	0.878844	0.246278	0.142709	0.0520648
9.8	48.8727	0.918404	0.25071	0.143268	0.0532172
10	48.663	0.864373	0.255802	0.142759	0.0546718
10.2	49.0206	0.829764	0.260544	0.141208	0.0568142
10.4	59.642	0.896367	0.264523	0.139058	0.0597553
10.6	61.9006	0.947648	0.268248	0.1365	0.0634385
10.8	80.4505	1.32572	0.271434	0.134157	0.0682193
11	67.1745	1.06062	0.273094	0.132849	0.0741889
11.2	85.7986	1.32408	0.273359	0.132483	0.0807526
11.4	125.415	1.8071	0.272986	0.132531	0.0876327
11.6	120.467	1.54417	0.272553	0.132676	0.0944689
11.8	137.946	1.9159	0.271879	0.133435	0.100872
12	116.649	1.76623	0.270965	0.13463	0.106539
12.2	108.879	1.55458	0.270414	0.135232	0.111078
12.4	97.5608	1.32271	0.270463	0.134948	0.114434
12.6	117.135	1.50803	0.270536	0.134549	0.116944
12.8	98.8871	1.541	0.270051	0.134597	0.118942
13	125.447	1.78742	0.269473	0.134581	0.120183
13.2	151.391	2.14607	0.268946	0.134573	0.120745
13.4	173.066	2.5192	0.268075	0.135127	0.121042
13.6	188.083	2.74188	0.26608	0.136778	0.121537
13.8	150.951	2.03655	0.262478	0.139633	0.122468
14	152.888	2.3587	0.25877	0.142461	0.12349
14.2	134.722	1.9017	0.256318	0.144381	0.124394
14.4	131.519	1.78358	0.254588	0.145875	0.125267
14.6	145.908	2.07927	0.252566	0.147494	0.126018
14.8	142.243	1.91694	0.249513	0.149329	0.126678
15	154.587	1.78033	0.246178	0.150754	0.127635
15.2	148.347	1.67371	0.243256	0.151396	0.129297
15.4	160.028	2.09606	0.240672	0.15145	0.131606
15.6	154.97	2.19581	0.237735	0.151121	0.134396
15.8	163.549	2.22506	0.234364	0.150482	0.137621
16	159.466	1.95869	0.231489	0.149873	0.141048
16.2	147.161	1.94679	0.229414	0.149665	0.144464
16.4	168.982	2.23169	0.22766	0.149959	0.147937
16.6	149.167	1.87399	0.225491	0.150461	0.15159
16.8	128.681	1.61283	0.222927	0.151032	0.155052
17	159.645	2.41159	0.219749	0.151396	0.158007
17.2	150.878	2.34306	0.216181	0.151734	0.160006
17.4	184.602	2.72667	0.212533	0.151968	0.160882
17.6	178.253	2.39678	0.208742	0.151828	0.160721
17.8	210.131	2.6547	0.205309	0.151782	0.15901
18	180.914	2.15216	0.202637	0.152027	0.155996
18.2	190.799	2.28799	0.199843	0.151646	0.1529
18.4	203.401	2.5597	0.195773	0.149718	0.150164
18.6	202.65	2.92611	0.191618	0.14706	0.146868
18.8	183.337	2.26349	0.18883	0.144607	0.14248
19	192.385	2.51765	0.18764	0.142544	0.137204
19.2	198.159	2.31161	0.187182	0.140465	0.13144
19.4	185.453	2.57101	0.186291	0.137731	0.125494
19.6	161.882	2.00962	0.185067	0.134487	0.119742
19.8	179.17	2.16515	0.184389	0.131864	0.114615
20	179.697	2.31313	0.184124	0.130289	0.110252
20.2	180.804	2.36882	0.18338	0.129453	0.10626
20.4	178.892	2.26639	0.181145	0.128371	0.102459
20.6	175.287	2.18055	0.177832	0.126791	0.099369
20.8	176.834	2.50517	0.174956	0.125928	0.0971023
21	162.638	2.09467	0.173017	0.126205	0.0953159
21.2	181.907	2.62966	0.171324	0.127249	0.0937432
21.4	190.197	2.55636	0.16904	0.127824	0.092548
21.6	198.893	2.6573	0.166955	0.127635	0.0917662
21.8	192.826	2.4466	0.166203	0.12789	0.0909385
22	159.927	2.08282	0.166447	0.128847	0.0899172
22.2	152.365	1.79144	0.166864	0.130055	0.0888888
22.4	129.914	1.4023	0.167214	0.131242	0.0880108
22.6	143.261	1.87089	0.167313	0.132388	0.0873454
22.8	111.793	1.53753	0.167203	0.133925	0.0868417
23	132.836	2.14697	0.166782	0.135126	0.0864433
23.2	147.881	2.16521	0.166361	0.136803	0.0860361
23.4	141.696	1.98122	0.166185	0.140068	0.0857183
23.6	151.885	1.78364	0.165782	0.14335	0.0855485
23.8	159.352	2.11582	0.164717	0.144639	0.0851122
24	183.938	2.00907	0.163879	0.14547	0.0842444
24.2	192.741	2.19188	0.163958	0.14772	0.0831939
24.4	206.425	2.45597	0.164829	0.151228	0.0822628
24.6	182.911	2.01121	0.165184	0.153528	0.0815011
24.8	195.003	2.14025	0.164425	0.15344	0.0806961
25	244.821	1.98351	0.164053	0.153326	0.0798281
25.2	245.322	2.18907	0.16505	0.154656	0.0788492
25.4	256.1	1.93925	0.167105	0.156795	0.0777998
25.6	316.879	2.30723	0.168649	0.156934	0.0767075
25.8	312.003	2.80493	0.169239	0.153933	0.0753892
26	302.629	2.61426	0.170441	0.150881	0.0737951
26.2	289.978	2.2701	0.172814	0.149228	0.0719012
26.4	269.832	2.43147	0.176286	0.148264	0.0696052
26.6	251.732	2.43913	0.179894	0.145132	0.0666652
26.8	281.096	2.46895	0.182802	0.138554	0.06322
27	264.88	2.43648	0.185772	0.131838	0.0600922
27.2	287.113	2.38212	0.189255	0.127072	0.0578068
27.4	296.314	2.56023	0.192887	0.123632	0.0563485
27.6	315.036	2.44606	0.195661	0.118664	0.0547265
27.8	305.768	2.41411	0.197883	0.111715	0.0524355
28	312.209	2.48004	0.199878	0.10521	0.0504369
28.2	302.875	2.77633	0.201236	0.100483	0.0493427
28.4	328.487	2.4892	0.20157	0.0967479	0.0486372
28.6	317.962	2.65851	0.200954	0.0923016	0.0474224
28.8	331.955	2.85752	0.199481	0.0877388	0.0461579
29	322.217	2.68202	0.197238	0.0847918	0.0456485
29.2	302.221	2.64055	0.194661	0.0838966	0.0458905
29.4	308.095	2.81975	0.19217	0.0835324	0.0460842
29.6	292.165	2.93221	0.189668	0.0830393	0.0459841
29.8	317.633	2.73452	0.186683	0.0830767	0.0461214
30	324.181	2.94157	0.182883	0.083716	0.0467944
30.2	323.347	2.60599	0.178878	0.0847212	0.0476889
30.4	349.621	3.08311	0.175133	0.0851009	0.0481924
30.6	329.778	3.43545	0.171441	0.0849284	0.0484836
30.8	349.78	3.04564	0.16755	0.0852823	0.0491986
31	317.693	2.87638	0.163743	0.0863952	0.0502204
31.2	312.983	3.00228	0.160656	0.0879056	0.0509272
31.4	357.27	3.18372	0.158339	0.0890732	0.0510096
31.6	386.166	3.53724	0.156691	0.0906817	0.0505253
31.8	364.866	3.08907	0.155273	0.0932477	0.0494762
32	332.664	2.73711	0.153693	0.0964068	0.0480572
32.2	374.341	3.05066	0.152175	0.0991249	0.0467003
32.4	338.399	2.44817	0.15082	0.101075	0.0454235
32.6	361.611	3.25586	0.148691	0.10284	0.044024
32.8	389.105	3.42843	0.145471	0.104433	0.0425264
33	348.454	3.11323	0.14191	0.105601	0.0410622
33.2	370.742	2.33267	0.13826	0.106148	0.0397625
33.4	350.82	3.05344	0.13426	0.105927	0.0389505
33.6	347.667	2.85398	0.129757	0.105092	0.0387544
33.8	347.765	2.69002	0.12525	0.104115	0.0388882
34	344.987	2.65816	0.121698	0.103181	0.0389631
34.2	323.649	1.94774	0.118895	0.102426	0.0391342
34.4	302.407	2.69043	0.116234	0.101985	0.039876
34.6	303.599	2.62282	0.113786	0.101679	0.0414
34.8	380.093	2.64214	0.111889	0.101271	0.0435328
35	342.858	2.78623	0.110223	0.100891	0.046077
35.2	381.712	2.65033	0.108047	0.100849	0.0489995
35.4	422.003	3.00733	0.105	0.101366	0.0520817
35.6	360.151	2.45878	0.101565	0.102362	0.0548276
35.8	348.427	2.96909	0.0987584	0.103422	0.0567126
36	356.637	2.5201	0.0968329	0.104353	0.0575919
36.2	384.902	3.13427	0.095398	0.105203	0.0579094
36.4	429.915	3.20607	0.0944512	0.105813	0.0581105
36.6	440.241	2.66413	0.0940794	0.106302	0.0577449
36.8	420.287	2.99076	0.0943712	0.106914	0.0564942
37	452.46	2.77015	0.0947952	0.108221	0.0547304
37.2	393.46	2.5585	0.0949089	0.110484	0.0532092
37.4	403.691	2.86166	0.0949923	0.113053	0.0526384
37.6	370.453	2.28772	0.0953259	0.115705	0.052995
37.8	393.315	2.74463	0.0960004	0.118928	0.0537664
38	427.451	2.6965	0.0967062	0.123181	0.0547484
38.2	415.851	3.10204	0.0967957	0.128629	0.0559961
38.4	429.75	3.32397	0.096233	0.134597	0.0577546
38.6	434.245	3.45736	0.0953381	0.140832	0.0599634
38.8	486.406	3.38282	0.0949761	0.147529	0.0619501
39	494.816	3.72724	0.0956767	0.154553	0.0634431
39.2	470.58	3.37349	0.0965928	0.16191	0.0646629
39.4	464.313	3.24528	0.096891	0.168891	0.0661327
39.6	459.339	2.57264	0.0972155	0.175344	0.0676582
39.8	426.666	2.14697	0.0989836	0.180944	0.0690171
40.2	427.84	2.16521	0.102048	0.185875	0.0702044
40.4	427.196	1.98122	0.105038	0.190115	0.0712905
40.6	429.88	1.78364	0.10722	0.192876	0.0724337
40.8	429.923	2.11582	0.109873	0.19367	0.0736958
41	442.338	2.00907	0.114202	0.192264	0.0752435
41.2	441.834	2.19188	0.119657	0.18942	0.0770166
41.4	444.827	2.45597	0.124728	0.185687	0.078912
41.6	454.029	2.01121	0.128636	0.180909	0.0810415
41.8	443.618	2.14025	0.132453	0.175598	0.0835227
42	443.773	1.98351	0.1371	0.170413	0.0863864
42.2	444.622	2.18907	0.142019	0.165731	0.0894467
42.4	445.867	1.93925	0.146064	0.161019	0.0927028
42.6	448.137	2.30723	0.14896	0.155656	0.0963778
42.8	453.589	2.80493	0.151916	0.150365	0.100461
43	462.75	2.61426	0.155769	0.145715	0.104925
43.2	461.369	2.2701	0.159777	0.141812	0.109471
43.4	512.2	2.43147	0.162656	0.138157	0.11395
43.6	483.689	2.43913	0.164305	0.134437	0.118473
43.8	499.157	2.46895	0.166238	0.130854	0.123288
44	498.935	2.43648	0.169435	0.127311	0.128582
44.2	496.741	2.38212	0.173412	0.123834	0.134129
44.4	523.494	2.56023	0.177416	0.120538	0.139528
44.6	546.767	2.44606	0.18082	0.11731	0.144439
44.8	574.523	2.41411	0.18357	0.113776	0.148958
45	509.738	2.48004	0.18648	0.110095	0.153495
45.2	505.571	2.77633	0.18943	0.106985	0.157786
45.4	511.027	2.4892	0.191871	0.104833	0.161376
45.6	516.156	2.65851	0.193828	0.10358	0.164346
45.8	505.196	2.85752	0.195638	0.102809	0.167312
46	508.232	2.68202	0.197093	0.1021	0.170756
46.2	505.152	2.64055	0.197859	0.101713	0.174335
46.4	492.771	2.81975	0.198131	0.101926	0.177681
46.6	496.834	2.93221	0.198365	0.102587	0.181071
46.8	496.211	2.73452	0.199428	0.10332	0.18553
47	513.786	2.94157	0.20202	0.10405	0.191724
47.2	508.059	2.60599	0.205438	0.105051	0.19847
47.4	510.309	3.08311	0.208571	0.106377	0.204089
47.6	503.846	3.43545	0.211496	0.107922	0.208449
47.8	518.76	3.04564	0.214859	0.109566	0.21237
48	499.384	2.87638	0.218303	0.111193	0.215734
48.2	503.338	3.00228	0.220639	0.112568	0.217986
48.4	518.916	3.18372	0.221452	0.11355	0.219336
48.6	517.364	3.53724	0.221746	0.114253	0.220627
48.8	531.657	3.08907	0.222468	0.114701	0.222413
49	527.276	2.73711	0.223211	0.11494	0.224548
49.2	510.181	3.05066	0.223569	0.115099	0.226921
49.4	526.058	2.44817	0.223714	0.115269	0.229369
49.6	567.352	3.25586	0.223916	0.115314	0.231668
49.8	581.659	3.42843	0.223913	0.115062	0.233935
50	576.329	3.11323	0.223626	0.114668	0.235439
50.2	576.165	2.33267	0.223346	0.114272	0.234836
50.4	570.992	3.05344	0.223238	0.113867	0.232146
50.6	568.141	2.85398	0.223042	0.113378	0.229206
50.8	566.965	2.69002	0.222418	0.112822	0.226498
51	574.418	2.65816	0.221711	0.112327	0.221874
51.2	555.445	1.94774	0.221175	0.112042	0.214813
51.4	568.955	2.69043	0.220621	0.112071	0.206975
51.6	559.16	2.62282	0.219593	0.112464	0.199875
51.8	539.497	2.64214	0.218297	0.113288	0.192561
52	560.231	2.78623	0.217114	0.114526	0.184458
52.2	547.124	2.65033	0.216028	0.116085	0.176018
52.4	551.359	3.00733	0.214719	0.117849	0.168065
52.6	558.458	2.45878	0.212782	0.119751	0.161496
52.8	568.974	2.96909	0.210513	0.121776	0.156063
53	503.648	2.5201	0.208265	0.124009	0.150924
53.2	494.559	3.13427	0.206041	0.1266	0.145347
53.4	494.878	3.20607	0.203825	0.129328	0.139632
53.6	492.615	2.66413	0.20133	0.131856	0.134895
53.8	501.609	2.99076	0.198454	0.134554	0.1308
54	513.758	2.77015	0.195205	0.138126	0.126537
54.2	496.689	2.5585	0.191802	0.142392	0.122343
54.4	501.148	2.86166	0.188531	0.145917	0.119217
54.6	503.387	2.28772	0.185275	0.148158	0.116982
54.8	497.709	2.74463	0.181992	0.150094	0.114581
55	490.91	2.6965	0.178856	0.152107	0.111703
55.2	492.469	3.10204	0.176136	0.153459	0.109302
55.4	490.186	3.32397	0.173676	0.153187	0.108139
55.6	488.477	3.45736	0.171264	0.15173	0.107031
55.8	497.705	3.38282	0.168916	0.150054	0.104576
56	510.987	3.72724	0.166771	0.148241	0.10121
56.2	515.89	3.37349	0.164876	0.145032	0.0985531
56.4	515.998	3.24528	0.163161	0.140216	0.0962194
56.6	540.046	2.57264	0.161497	0.135575	0.0926379
56.8	540.451	2.14697	0.159858	0.132106	0.0879368
57	546.912	2.16521	0.158408	0.128795	0.0831858
57.2	553.372	1.98122	0.157247	0.124601	0.0788058
57.4	547.508	1.78364	0.156015	0.12073	0.074781
57.6	557.472	2.11582	0.154242	0.118695	0.0712887
57.8	556.587	2.00907	0.151898	0.118481	0.0685063
58	554.563	2.19188	0.14955	0.118192	0.0663769
58.2	547.955	2.45597	0.147738	0.115509	0.0642659
58.4	565.017	2.01121	0.146019	0.112378	0.0624852
58.6	575.615	2.14025	0.144032	0.110408	0.0615563
58.8	542.983	1.98351	0.141931	0.108914	0.0614949
59	579.418	2.18907	0.140239	0.106249	0.0619654
59.2	572.874	1.93925	0.139078	0.10157	0.0622916
59.4	604.403	2.30723	0.138034	0.0967727	0.0624014
59.6	628.359	2.80493	0.136918	0.0932439	0.062325
59.8	654.894	2.61426	0.136061	0.090592	0.0621234
60	663.222	2.2701	0.135763	0.0879824	0.061815
