# Supplementary material for: High proton conductivity within the ‘Norby gap’ by stabilizing a perovskite with disordered intrinsic oxygen vacancies
Source: Nat Commun. 2023 Nov 17;14:7466. doi: 10.1038/s41467-023-43122-4 (PMC10656576; doi:10.1038/s41467-023-43122-4)
Supplement: Supplementary file 3 — Source Data [file 41467_2023_43122_MOESM3_ESM.zip › Fig3.xlsx]

## Sheet: Sheet1
after annealing		before annealing
x	y	x	y
3	0.126483	3	0.128284
3.01	0.129424	3.01	0.111284
3.02	0.137372	3.02	0.0967559
3.03	0.153617	3.03	0.101141
3.04	0.146454	3.04	0.104325
3.05	0.129386	3.05	0.116835
3.06	0.148804	3.06	0.11063
3.07	0.149968	3.07	0.102145
3.08	0.129769	3.08	0.0902436
3.09	0.137536	3.09	0.0876452
3.1	0.137092	3.1	0.103456
3.11	0.115503	3.11	0.0928107
3.12	0.139457	3.12	0.0913712
3.13	0.121231	3.13	0.0842484
3.14	0.143403	3.14	0.0907894
3.15	0.133311	3.15	0.0837136
3.16	0.100867	3.16	0.0947256
3.17	0.111721	3.17	0.0977993
3.18	0.112961	3.18	0.0818035
3.19	0.123709	3.19	0.0882496
3.2	0.110674	3.2	0.0902011
3.21	0.11821	3.21	0.0921404
3.22	0.128842	3.22	0.0918544
3.23	0.12531	3.23	0.0838473
3.24	0.103062	3.24	0.102286
3.25	0.0996317	3.25	0.0931996
3.26	0.122606	3.26	0.0754242
3.27	0.120684	3.27	0.0773731
3.28	0.121858	3.28	0.0934339
3.29	0.107648	3.29	0.0834017
3.3	0.12112	3.3	0.0950275
3.31	0.106997	3.31	0.0882809
3.32	0.0929598	3.32	0.0805016
3.33	0.109394	3.33	0.0684885
3.34	0.103007	3.34	0.090689
3.35	0.111761	3.35	0.0776534
3.36	0.117452	3.36	0.0816647
3.37	0.103592	3.37	0.0814224
3.38	0.106279	3.38	0.0843445
3.39	0.10895	3.39	0.0861982
3.4	0.111606	3.4	0.078608
3.41	0.0949582	3.41	0.0741974
3.42	0.0858043	3.42	0.0771065
3.43	0.0855542	3.43	0.090388
3.44	0.0808933	3.44	0.0849457
3.45	0.0982571	3.45	0.078502
3.46	0.103822	3.46	0.082395
3.47	0.078736	3.47	0.0770227
3.48	0.0756021	3.48	0.0757775
3.49	0.078285	3.49	0.071476
3.5	0.0751702	3.5	0.0712719
3.51	0.0879293	3.51	0.0588857
3.52	0.093429	3.52	0.0749166
3.53	0.0960311	3.53	0.0676378
3.54	0.0929013	3.54	0.0664402
3.55	0.0826632	3.55	0.0672569
3.56	0.0966433	3.56	0.0700711
3.57	0.0892864	3.57	0.0688767
3.58	0.0876238	3.58	0.0607209
3.59	0.0930172	3.59	0.0655151
3.6	0.0927589	3.6	0.0732524
3.61	0.106518	3.61	0.0661394
3.62	0.0922467	3.62	0.0728478
3.63	0.0933864	3.63	0.0687203
3.64	0.09869	3.64	0.0655945
3.65	0.0803992	3.65	0.0673675
3.66	0.0843268	3.66	0.0701046
3.67	0.0813398	3.67	0.0640875
3.68	0.0714946	3.68	0.0619766
3.69	0.0850126	3.69	0.0589114
3.7	0.0943552	3.7	0.056826
3.71	0.0872821	3.71	0.0739629
3.72	0.0911279	3.72	0.0689742
3.73	0.101735	3.73	0.0535029
3.74	0.087935	3.74	0.052407
3.75	0.0850022	3.75	0.051317
3.76	0.0820849	3.76	0.0549717
3.77	0.0818672	3.77	0.0690051
3.78	0.0762966	3.78	0.0575093
3.79	0.0747603	3.79	0.0573576
3.8	0.0865471	3.8	0.0525176
3.81	0.0836641	3.81	0.0561213
3.82	0.0807961	3.82	0.0615719
3.83	0.0792641	3.83	0.0558283
3.84	0.081693	3.84	0.0473305
3.85	0.0867378	3.85	0.056464
3.86	0.0891348	3.86	0.0563178
3.87	0.0849823	3.87	0.0478846
3.88	0.0678107	3.88	0.0505167
3.89	0.0572308	3.89	0.0503869
3.9	0.0726525	3.9	0.0529991
3.91	0.0918775	3.91	0.0555979
3.92	0.082608	3.92	0.0572744
3.93	0.0720981	3.93	0.0535015
3.94	0.0629258	3.94	0.0497477
3.95	0.0614857	3.95	0.0478174
3.96	0.0753853	3.96	0.0476967
3.97	0.073921	3.97	0.0475766
3.98	0.0673789	3.98	0.0573068
3.99	0.0722825	3.99	0.0705608
4	0.0645122	4	0.0525656
4.01	0.0807547	4.01	0.0488797
4.02	0.073002	4.02	0.0531907
4.03	0.056499	4.03	0.0521745
4.04	0.0651262	4.04	0.0502811
4.05	0.0762095	4.05	0.0457573
4.06	0.067298	4.06	0.0517891
4.07	0.0671327	4.07	0.0542888
4.08	0.0620076	4.08	0.0445475
4.09	0.0630933	4.09	0.0461813
4.1	0.0604712	4.1	0.0538917
4.11	0.0689419	4.11	0.048558
4.12	0.0785996	4.12	0.0458452
4.13	0.0698333	4.13	0.0491859
4.14	0.058665	4.14	0.0542321
4.15	0.0646199	4.15	0.0446552
4.16	0.0790604	4.16	0.0454046
4.17	0.0643102	4.17	0.056406
4.18	0.0653669	4.18	0.0562712
4.19	0.0652109	4.19	0.0510336
4.2	0.0674652	4.2	0.0577004
4.21	0.0624975	4.21	0.0499447
4.22	0.0503592	4.22	0.0363142
4.23	0.055025	4.23	0.040441
4.24	0.0596688	4.24	0.048751
4.25	0.0595285	4.25	0.0486363
4.26	0.0724543	4.26	0.0451758
4.27	0.0734697	4.27	0.0484086
4.28	0.056747	4.28	0.0491282
4.29	0.0518968	4.29	0.0440293
4.3	0.0541297	4.3	0.043927
4.31	0.0528301	4.31	0.0380369
4.32	0.0679346	4.32	0.0404238
4.33	0.0712836	4.33	0.0477381
4.34	0.0652899	4.34	0.0451647
4.35	0.0674663	4.35	0.0442416
4.36	0.0545457	4.36	0.0408705
4.37	0.0602104	4.37	0.0473014
4.38	0.0612282	4.38	0.0520755
4.39	0.0530205	4.39	0.0478978
4.4	0.0609501	4.4	0.047789
4.41	0.0608119	4.41	0.0404074
4.42	0.0652536	4.42	0.0467666
4.43	0.0559687	4.43	0.0402251
4.44	0.0592616	4.44	0.0393318
4.45	0.0614027	4.45	0.049655
4.46	0.0601305	4.46	0.0503428
4.47	0.0611281	4.47	0.0398653
4.48	0.0632507	4.48	0.0373898
4.49	0.0653638	4.49	0.0444504
4.5	0.0573474	4.5	0.0443516
4.51	0.0661961	4.51	0.0505753
4.52	0.0548548	4.52	0.043367
4.53	0.0457976	4.53	0.0322568
4.54	0.0546133	4.54	0.041606
4.55	0.0556054	4.55	0.0391647
4.56	0.0643609	4.56	0.0367342
4.57	0.0487187	4.57	0.0374337
4.58	0.0563462	4.58	0.0435773
4.59	0.0617357	4.59	0.0388236
4.6	0.0671017	4.6	0.032541
4.61	0.0636633	4.61	0.0409746
4.62	0.0657161	4.62	0.0455146
4.63	0.0622955	4.63	0.043107
4.64	0.0447125	4.64	0.0345649
4.65	0.0554985	4.65	0.0321913
4.66	0.0586371	4.66	0.0351815
4.67	0.0509267	4.67	0.034343
4.68	0.046493	4.68	0.0365543
4.69	0.0496308	4.69	0.0341967
4.7	0.0516785	4.7	0.0333656
4.71	0.0623124	4.71	0.0385917
4.72	0.0611083	4.72	0.0430406
4.73	0.0641887	4.73	0.0391822
4.74	0.0640533	4.74	0.044363
4.75	0.0671145	4.75	0.0352656
4.76	0.0531536	4.76	0.0396841
4.77	0.0541031	4.77	0.0440841
4.78	0.0550486	4.78	0.0402638
4.79	0.0591594	4.79	0.0409239
4.8	0.0548194	4.8	0.0363835
4.81	0.0599656	4.81	0.0392719
4.82	0.0535422	4.82	0.0428876
4.83	0.0576221	4.83	0.0413231
4.84	0.0585487	4.84	0.0405013
4.85	0.058428	4.85	0.0382133
4.86	0.0593491	4.86	0.0403348
4.87	0.0654617	4.87	0.0365927
4.88	0.058069	4.88	0.0365178
4.89	0.0476021	4.89	0.0408163
4.9	0.0588649	4.9	0.04437
4.91	0.0577145	4.91	0.0457315
4.92	0.0555402	4.92	0.0449142
4.93	0.0574805	4.93	0.0390395
4.94	0.0594129	4.94	0.0360745
4.95	0.0541815	4.95	0.0381618
4.96	0.0520319	4.96	0.0366478
4.97	0.0529454	4.97	0.0358569
4.98	0.066049	4.98	0.0386478
4.99	0.0598321	4.99	0.0399989
5	0.0516159	5	0.0335034
5.01	0.0555532	5.01	0.0327252
5.02	0.0554426	5.02	0.03408
5.03	0.045272	5.03	0.0325951
5.04	0.0532146	5.04	0.0410167
5.05	0.0450928	5.05	0.0409355
5.06	0.0450037	5.06	0.0366283
5.07	0.0548961	5.07	0.0344471
5.08	0.0577766	5.08	0.035081
5.09	0.0467271	5.09	0.0378131
5.1	0.0535812	5.1	0.0419322
5.11	0.0475346	5.11	0.0411527
5.12	0.0434883	5.12	0.0403763
5.13	0.0453765	5.13	0.0368237
5.14	0.0502109	5.14	0.0305112
5.15	0.0520787	5.15	0.0318361
5.16	0.0509972	5.16	0.0421357
5.17	0.0518774	5.17	0.0455014
5.18	0.0576389	5.18	0.0364685
5.19	0.0555778	5.19	0.0350248
5.2	0.0613101	5.2	0.0390701
5.21	0.0582786	5.21	0.038311
5.22	0.0533198	5.22	0.0368721
5.23	0.0483799	5.23	0.029305
5.24	0.0502191	5.24	0.0374116
5.25	0.0510875	5.25	0.0380193
5.26	0.0490663	5.26	0.0332037
5.27	0.051854	5.27	0.0371988
5.28	0.056548	5.28	0.0398287
5.29	0.0526147	5.29	0.0390796
5.3	0.049651	5.3	0.0356434
5.31	0.0495576	5.31	0.0355763
5.32	0.0485133	5.32	0.0368495
5.33	0.0522202	5.33	0.0334367
5.34	0.0625469	5.34	0.0340416
5.35	0.0539169	5.35	0.0319793
5.36	0.0490956	5.36	0.0292597
5.37	0.0518315	5.37	0.0365066
5.38	0.0460913	5.38	0.0304761
5.39	0.0413114	5.39	0.0337261
5.4	0.041235	5.4	0.0402644
5.41	0.0467714	5.41	0.0329426
5.42	0.0578896	5.42	0.0361701
5.43	0.0493952	5.43	0.0301957
5.44	0.0437228	5.44	0.0327611
5.45	0.0427141	5.45	0.0346631
5.46	0.0546852	5.46	0.033294
5.47	0.052735	5.47	0.0312783
5.48	0.0609502	5.48	0.0357744
5.49	0.0470122	5.49	0.0396048
5.5	0.0478469	5.5	0.0356444
5.51	0.0495971	5.51	0.0323452
5.52	0.0476737	5.52	0.0329324
5.53	0.0457572	5.53	0.0328729
5.54	0.0575502	5.54	0.0341004
5.55	0.0583584	5.55	0.036608
5.56	0.051882	5.56	0.0346189
5.57	0.0536061	5.57	0.0339169
5.58	0.0535101	5.58	0.0332174
5.59	0.0479825	5.59	0.0337957
5.6	0.0542229	5.6	0.0330988
5.61	0.0541263	5.61	0.0317691
5.62	0.0450251	5.62	0.0348839
5.63	0.0449452	5.63	0.0367214
5.64	0.0529413	5.64	0.0398163
5.65	0.0528477	5.65	0.0353297
5.66	0.0456013	5.66	0.0321185
5.67	0.0490912	5.67	0.0345765
5.68	0.0472228	5.68	0.0332606
5.69	0.0524765	5.69	0.0344551
5.7	0.0461694	5.7	0.0325186
5.71	0.0425433	5.71	0.0249706
5.72	0.042469	5.72	0.0299123
5.73	0.0441615	5.73	0.0317264
5.74	0.0440846	5.74	0.0378813
5.75	0.0431278	5.75	0.0384354
5.76	0.0456889	5.76	0.0383687
5.77	0.0456098	5.77	0.0345956
5.78	0.0481577	5.78	0.0314522
5.79	0.051571	5.79	0.0283197
5.8	0.0479918	5.8	0.032573
5.81	0.0470382	5.81	0.0343576
5.82	0.0434791	5.82	0.0324612
5.83	0.0486132	5.83	0.0336284
5.84	0.0476634	5.84	0.035402
5.85	0.0484471	5.85	0.0329042
5.86	0.0449099	5.86	0.0371062
5.87	0.0456956	5.87	0.0309704
5.88	0.045618	5.88	0.0400113
5.89	0.0498369	5.89	0.0375226
5.9	0.0488947	5.9	0.0326256
5.91	0.0393922	5.91	0.0325705
5.92	0.0282119	5.92	0.0301069
5.93	0.0443802	5.93	0.0318596
5.94	0.0477137	5.94	0.0312059
5.95	0.0561396	5.95	0.0311535
5.96	0.0543472	5.96	0.0275127
5.97	0.0432354	5.97	0.0334376
5.98	0.0431632	5.98	0.0363623
5.99	0.0447811	5.99	0.0321359
6	0.0489241	6	0.0303
6.01	0.0530533	6.01	0.0290634
6.02	0.0638946	6.02	0.0313837
6.03	0.0520382	6.03	0.0283759
6.04	0.0452487	6.04	0.0324603
6.05	0.0384815	6.05	0.035942
6.06	0.0400884	6.06	0.0347062
6.07	0.0433576	6.07	0.0334746
6.08	0.0391242	6.08	0.030488
6.09	0.0432154	6.09	0.0275113
6.1	0.044804	6.1	0.0321413
6.11	0.0472158	6.11	0.0361728
6.12	0.0504467	6.12	0.0285415
6.13	0.0487132	6.13	0.0296581
6.14	0.0502825	6.14	0.0261263
6.15	0.0403253	6.15	0.0295617
6.16	0.0402599	6.16	0.032986
6.17	0.0451165	6.17	0.0306215
6.18	0.0393107	6.18	0.0265342
6.19	0.0449709	6.19	0.0299468
6.2	0.0506128	6.2	0.0339233
6.21	0.0472713	6.21	0.0327206
6.22	0.0398719	6.22	0.0286562
6.23	0.0430576	6.23	0.0297547
6.24	0.0462331	6.24	0.029707
6.25	0.046969	6.25	0.027378
6.26	0.0485111	6.26	0.0261954
6.27	0.0435904	6.27	0.0221738
6.28	0.0475508	6.28	0.0272474
6.29	0.0474753	6.29	0.0311714
6.3	0.0506136	6.3	0.0339513
6.31	0.0577525	6.31	0.0305077
6.32	0.0504536	6.32	0.0321517
6.33	0.0399793	6.33	0.0343537
6.34	0.0502946	6.34	0.0342996
6.35	0.0478243	6.35	0.0342456
6.36	0.0405867	6.36	0.0285866
6.37	0.0437014	6.37	0.0274225
6.38	0.0483929	6.38	0.0307321
6.39	0.0451489	6.39	0.031242
6.4	0.0411242	6.4	0.0306362
6.41	0.0473771	6.41	0.0283639
6.42	0.0433614	6.42	0.0260986
6.43	0.0440812	6.43	0.0227315
6.44	0.0447988	6.44	0.025464
6.45	0.0408058	6.45	0.0309517
6.46	0.0517119	6.46	0.0314557
6.47	0.0563259	6.47	0.0258971
6.48	0.0445226	6.48	0.025307
6.49	0.037435	6.49	0.0307611
6.5	0.043607	6.5	0.0296169
6.51	0.0536476	6.51	0.0295715
6.52	0.0496839	6.52	0.0339004
6.53	0.056584	6.53	0.0322107
6.54	0.0495321	6.54	0.0305262
6.55	0.0455928	6.55	0.0321125
6.56	0.0470665	6.56	0.0326071
6.57	0.0493062	6.57	0.0293017
6.58	0.0476929	6.58	0.0292572
6.59	0.0430122	6.59	0.0275899
6.6	0.051383	6.6	0.0297088
6.61	0.0597287	6.61	0.0329
6.62	0.0604032	6.62	0.0323118
6.63	0.0503874	6.63	0.0333386
6.64	0.0465001	6.64	0.0268455
6.65	0.0441468	6.65	0.0251969
6.66	0.0395205	6.66	0.0256944
6.67	0.0424968	6.67	0.0245869
6.68	0.0477375	6.68	0.0261513
6.69	0.046153	6.69	0.0325071
6.7	0.0430623	6.7	0.0308623
6.71	0.0452612	6.71	0.0334729
6.72	0.0467004	6.72	0.0339537
6.73	0.0534001	6.73	0.0333736
6.74	0.048815	6.74	0.0370268
6.75	0.0442434	6.75	0.0301058
6.76	0.0524146	6.76	0.0326982
6.77	0.0478513	6.77	0.0368629
6.78	0.0507671	6.78	0.0362828
6.79	0.0477105	6.79	0.0346542
6.8	0.0424298	6.8	0.0325061
6.81	0.0475705	6.81	0.0298408
6.82	0.0460165	6.82	0.0282289
6.83	0.0400202	6.83	0.0287096
6.84	0.045142	6.84	0.0276252
6.85	0.04951	6.85	0.0327896
6.86	0.0494379	6.86	0.030663
6.87	0.0471556	6.87	0.0347701
6.88	0.0485586	6.88	0.0378288
6.89	0.0492229	6.89	0.0372565
6.9	0.0513524	6.9	0.0294521
6.91	0.0417551	6.91	0.036117
6.92	0.0468153	6.92	0.0324584
6.93	0.0482087	6.93	0.0324116
6.94	0.0481393	6.94	0.03031
6.95	0.0437001	6.95	0.0338574
6.96	0.0414555	6.96	0.0297108
6.97	0.0413961	6.97	0.0322258
6.98	0.0442378	6.98	0.0367768
6.99	0.0485196	6.99	0.0362142
7	0.0491735	7	0.0351438
7.01	0.0541582	7.01	0.0274647
7.02	0.0490336	7.02	0.0253941
7.03	0.0518441	7.03	0.0278938
7.04	0.058242	7.04	0.0374766
7.05	0.0495432	7.05	0.0379293
7.06	0.0458881	7.06	0.0292905
7.07	0.0508352	7.07	0.0297534
7.08	0.0414688	7.08	0.0292078
7.09	0.0385545	7.09	0.0231322
7.1	0.0406391	7.1	0.0291257
7.11	0.0505496	7.11	0.0330965
7.12	0.0462129	7.12	0.0295447
7.13	0.0447282	7.13	0.0280032
7.14	0.0404118	7.14	0.0289627
7.15	0.0424793	7.15	0.0319142
7.16	0.041713	7.16	0.0333636
7.17	0.0458911	7.17	0.0328199
7.18	0.0437122	7.18	0.0307879
7.19	0.0457636	7.19	0.031241
7.2	0.0435909	7.2	0.0287217
7.21	0.0414242	7.21	0.0321435
7.22	0.046976	7.22	0.0311114
7.23	0.0518122	7.23	0.0305753
7.24	0.0503424	7.24	0.0320105
7.25	0.0439889	7.25	0.0309828
7.26	0.0453229	7.26	0.0314313
7.27	0.0445644	7.27	0.032369
7.28	0.0445033	7.28	0.0259576
7.29	0.0416646	7.29	0.0278785
7.3	0.0395273	7.3	0.0341899
7.31	0.0401658	7.31	0.034631
7.32	0.0394194	7.32	0.0311741
7.33	0.0428189	7.33	0.0311316
7.34	0.046209	7.34	0.031575
7.35	0.0447687	7.35	0.0300768
7.36	0.0433324	7.36	0.0314893
7.37	0.0460212	7.37	0.0338656
7.38	0.0583061	7.38	0.0323704
7.39	0.0623375	7.39	0.0347391
7.4	0.0478872	7.4	0.0313193
7.41	0.0403077	7.41	0.0317583
7.42	0.0457115	7.42	0.0297934
7.43	0.0476941	7.43	0.0326327
7.44	0.0496714	7.44	0.0311512
7.45	0.0502843	7.45	0.0287164
7.46	0.0488598	7.46	0.0305898
7.47	0.0460837	7.47	0.0286396
7.48	0.0487294	7.48	0.0252646
7.49	0.0486644	7.49	0.0314196
7.5	0.0418497	7.5	0.0318532
7.51	0.0444904	7.51	0.0284873
7.52	0.0457778	7.52	0.0275012
7.53	0.0416832	7.53	0.0303059
7.54	0.0362566	7.54	0.034049
7.55	0.0462667	7.55	0.0321149
7.56	0.0495538	7.56	0.0330157
7.57	0.0414633	7.57	0.0249647
7.58	0.0400729	7.58	0.0282247
7.59	0.0433552	7.59	0.033825
7.6	0.0452966	7.6	0.0314347
7.61	0.0478982	7.61	0.0323306
7.62	0.0478354	7.62	0.0248011
7.63	0.0471093	7.63	0.02804
7.64	0.0516863	7.64	0.0317371
7.65	0.0456628	7.65	0.0302973
7.66	0.0409768	7.66	0.0321199
7.67	0.0415835	7.67	0.0339376
7.68	0.0388927	7.68	0.032965
7.69	0.0395005	7.69	0.0310674
7.7	0.0427367	7.7	0.0273224
7.71	0.052531	7.71	0.0268245
7.72	0.0504957	7.72	0.0235566
7.73	0.0406063	7.73	0.0267552
7.74	0.0490572	7.74	0.0276421
7.75	0.0457277	7.75	0.0326676
7.76	0.0469737	7.76	0.0321661
7.77	0.0488681	7.77	0.0266177
7.78	0.0514083	7.78	0.0288752
7.79	0.0428937	7.79	0.0329579
7.8	0.0486804	7.8	0.0297156
7.81	0.0505629	7.81	0.0255684
7.82	0.0453191	7.82	0.0328317
7.83	0.0446147	7.83	0.0341561
7.84	0.0484325	7.84	0.0359319
7.85	0.0457911	7.85	0.0331607
7.86	0.0367152	7.86	0.0299428
7.87	0.0366686	7.87	0.0276393
7.88	0.0404771	7.88	0.0289619
7.89	0.0449176	7.89	0.0262135
7.9	0.0429383	7.9	0.025729
7.91	0.0416039	7.91	0.0265981
7.92	0.0460263	7.92	0.0234129
7.93	0.0478837	7.93	0.0256318
7.94	0.0465482	7.94	0.0296416
7.95	0.0496739	7.95	0.0269131
7.96	0.0470675	7.96	0.0309112
7.97	0.0444675	7.97	0.0263982
7.98	0.0437774	7.98	0.0281527
7.99	0.0519604	7.99	0.0321343
8	0.0443011	8	0.0276366
8.01	0.0448779	8.01	0.0284926
8.02	0.0473472	8.02	0.0266786
8.03	0.0535935	8.03	0.0270895
8.04	0.0434513	8.04	0.02883
8.05	0.0446553	8.05	0.0318952
8.06	0.0427155	8.06	0.0296435
8.07	0.0395257	8.07	0.0344676
8.08	0.0432365	8.08	0.0348664
8.09	0.043809	8.09	0.0277705
8.1	0.0450052	8.1	0.0264155
8.11	0.0461984	8.11	0.0316596
8.12	0.0424004	8.12	0.0333774
8.13	0.0467077	8.13	0.0337751
8.14	0.0485165	8.14	0.0284764
8.15	0.0465933	8.15	0.0306294
8.16	0.0477773	8.16	0.0332141
8.17	0.0440005	8.17	0.034483
8.18	0.040233	8.18	0.0265936
8.19	0.0463661	8.19	0.024384
8.2	0.0463097	8.2	0.0247893
8.21	0.036386	8.21	0.0264966
8.22	0.0418854	8.22	0.0260306
8.23	0.0418347	8.23	0.0329321
8.24	0.0448563	8.24	0.0294298
8.25	0.0423472	8.25	0.0319878
8.26	0.0478128	8.26	0.0302222
8.27	0.0459184	8.27	0.0323418
8.28	0.0452515	8.28	0.03058
8.29	0.0470293	8.29	0.0296828
8.3	0.0457527	8.3	0.0313658
8.31	0.0463071	8.31	0.0296115
8.32	0.049903	8.32	0.029576
8.33	0.0510588	8.33	0.0303968
8.34	0.0485693	8.34	0.0265119
8.35	0.0436601	8.35	0.0281886
8.36	0.0399739	8.36	0.0255954
8.37	0.0417411	8.37	0.0281214
8.38	0.0441083	8.38	0.0310669
8.39	0.0446593	8.39	0.0272043
8.4	0.048223	8.4	0.0335405
8.41	0.0451554	8.41	0.0330766
8.42	0.0517168	8.42	0.0275312
8.43	0.0456491	8.43	0.0270755
8.44	0.046795	8.44	0.031269
8.45	0.0413467	8.45	0.0316542
8.46	0.0454875	8.46	0.029509
8.47	0.0448361	8.47	0.02779
8.48	0.0507544	8.48	0.0294395
8.49	0.0453271	8.49	0.0264644
8.5	0.0416996	8.5	0.0306291
8.51	0.0351056	8.51	0.0331077
8.52	0.0374417	8.52	0.0301388
8.53	0.0433341	8.53	0.0296854
8.54	0.039133	8.54	0.0275626
8.55	0.0384951	8.55	0.0304504
8.56	0.0455487	8.56	0.0354146
8.57	0.0413597	8.57	0.0307956
8.58	0.0419017	8.58	0.0261874
8.59	0.0524637	8.59	0.0294785
8.6	0.0506364	8.6	0.0286148
8.61	0.047049	8.61	0.0298243
8.62	0.0422951	8.62	0.0277211
8.63	0.0434197	8.63	0.0268625
8.64	0.0369227	8.64	0.0255931
8.65	0.0351239	8.65	0.0305113
8.66	0.0362529	8.66	0.0329472
8.67	0.0391314	8.67	0.0296184
8.68	0.0390864	8.68	0.0295843
8.69	0.0396242	8.69	0.0324233
8.7	0.0442351	8.7	0.0307463
8.71	0.038952	8.71	0.0274352
8.72	0.0365846	8.72	0.0274038
8.73	0.0411832	8.73	0.0306408
8.74	0.0457712	8.74	0.0326462
8.75	0.0462977	8.75	0.0309786
8.76	0.0445108	8.76	0.0260575
8.77	0.0421505	8.77	0.0256211
8.78	0.0386421	8.78	0.029248
8.79	0.0437831	8.79	0.0312436
8.8	0.0477615	8.8	0.0287764
8.81	0.0390856	8.81	0.0295535
8.82	0.0390414	8.82	0.0279025
8.83	0.0453056	8.83	0.0258513
8.84	0.0412446	8.84	0.021384
8.85	0.0406259	8.85	0.0221659
8.86	0.0428663	8.86	0.0297896
8.87	0.0365381	8.87	0.0269413
8.88	0.04277	8.88	0.0249027
8.89	0.0415827	8.89	0.0256772
8.9	0.044381	8.9	0.0272514
8.91	0.0420579	8.91	0.0300231
8.92	0.0408754	8.92	0.0259909
8.93	0.0413968	8.93	0.0275595
8.94	0.0402177	8.94	0.0271298
8.95	0.0418703	8.95	0.027498
8.96	0.0406933	8.96	0.0290597
8.97	0.0389544	8.97	0.0314132
8.98	0.0406029	8.98	0.0309811
8.99	0.0399945	8.99	0.0309467
9	0.0410755	9	0.032894
9.01	0.0427162	9.01	0.0292947
9.02	0.0376161	9.02	0.0324258
9.03	0.0347704	9.03	0.030415
9.04	0.0414544	9.04	0.0291977
9.05	0.043647	9.05	0.0279831
9.06	0.0463937	9.06	0.0299207
9.07	0.0390842	9.07	0.0314609
9.08	0.0345794	9.08	0.0286765
9.09	0.0350985	9.09	0.0329614
9.1	0.0378426	9.1	0.0333172
9.11	0.0405807	9.11	0.0293654
9.12	0.043868	9.12	0.0258132
9.13	0.0371638	9.13	0.0285198
9.14	0.0376773	9.14	0.0277081
9.15	0.0442779	9.15	0.0272881
9.16	0.0409125	9.16	0.0264796
9.17	0.0381066	9.17	0.0256728
9.18	0.0408235	9.18	0.0283648
9.19	0.0446367	9.19	0.0322154
9.2	0.0418359	9.2	0.0267524
9.21	0.0390412	9.21	0.024787
9.22	0.0450411	9.22	0.0243732
9.23	0.0460898	9.23	0.0220282
9.24	0.0449438	9.24	0.0231625
9.25	0.0388728	9.25	0.0269938
9.26	0.0421124	9.26	0.0281203
9.27	0.0366038	9.27	0.0284748
9.28	0.0398389	9.28	0.0307505
9.29	0.0403413	9.29	0.0326373
9.3	0.0446545	9.3	0.0310681
9.31	0.0435187	9.31	0.0310348
9.32	0.0418419	9.32	0.026026
9.33	0.0396259	9.33	0.0286745
9.34	0.0352456	9.34	0.0320811
9.35	0.0389996	9.35	0.0293763
9.36	0.0427457	9.36	0.0297261
9.37	0.0421596	9.37	0.0296944
9.38	0.0453544	9.38	0.0258599
9.39	0.0458456	9.39	0.0258324
9.4	0.0457969	9.4	0.0299794
9.41	0.0435955	9.41	0.0295685
9.42	0.0392481	9.42	0.0223422
9.43	0.0359841	9.43	0.0287494
9.44	0.0429207	9.44	0.0309863
9.45	0.0391238	9.45	0.0256688
9.46	0.0385472	9.46	0.0248875
9.47	0.0347629	9.47	0.031265
9.48	0.0400688	9.48	0.0255878
9.49	0.0405604	9.49	0.0281921
9.5	0.0442497	9.5	0.0281625
9.51	0.0388776	9.51	0.0285081
9.52	0.0372408	9.52	0.0236069
9.53	0.0393276	9.53	0.0247052
9.54	0.0430028	9.54	0.026549
9.55	0.0413669	9.55	0.0268948
9.56	0.038145	9.56	0.0268667
9.57	0.0396929	9.57	0.0283298
9.58	0.0396515	9.58	0.0275555
9.59	0.0438354	9.59	0.0271549
9.6	0.0480106	9.6	0.0278699
9.61	0.0442715	9.61	0.0270985
9.62	0.041593	9.62	0.027812
9.63	0.0389202	9.63	0.0270423
9.64	0.046761	9.64	0.0277545
9.65	0.0446133	9.65	0.0277258
9.66	0.036178	9.66	0.0306515
9.67	0.0413785	9.67	0.0272997
9.68	0.0392429	9.68	0.0294827
9.69	0.0371117	9.69	0.0239301
9.7	0.0433395	9.7	0.0224344
9.71	0.0401652	9.71	0.0275549
9.72	0.0375186	9.72	0.0267926
9.73	0.0380006	9.73	0.0271318
9.74	0.0374417	9.74	0.0252726
9.75	0.0358449	9.75	0.0296375
9.76	0.0415169	9.76	0.026683
9.77	0.0471772	9.77	0.0240998
9.78	0.0429859	9.78	0.0266286
9.79	0.0362162	9.79	0.0266015
9.8	0.0418647	9.8	0.0283946
9.81	0.04492	9.81	0.031275
9.82	0.0392006	9.82	0.03088
9.83	0.0365845	9.83	0.0283081
9.84	0.0406654	9.84	0.0268292
9.85	0.0406243	9.85	0.0293374
9.86	0.0349323	9.86	0.0253276
9.87	0.0384894	9.87	0.0242177
9.88	0.0389632	9.88	0.0249154
9.89	0.0419968	9.89	0.0284976
9.9	0.0342799	9.9	0.0259463
9.91	0.0424234	9.91	0.0277202
9.92	0.0398277	9.92	0.0284116
9.93	0.0377473	9.93	0.0291016
9.94	0.0422957	9.94	0.0240476
9.95	0.0397079	9.95	0.0272505
9.96	0.0396682	9.96	0.0293724
9.97	0.0365802	9.97	0.0218283
9.98	0.0355285	9.98	0.0246664
9.99	0.0395493	9.99	0.0232133
10	0.0420426	10	0.0231901
10.01	0.0414947	10.01	0.0267312
10.02	0.0409478	10.02	0.0274167
10.03	0.037372	10.03	0.0305908
10.04	0.0373348	10.04	0.0266515
10.05	0.0453622	10.05	0.02556
10.06	0.0377643	10.06	0.0255347
10.07	0.0347088	10.07	0.0233836
10.08	0.0356795	10.08	0.0222987
10.09	0.0366483	10.09	0.0233374
10.1	0.0416274	10.1	0.0233144
10.11	0.0380791	10.11	0.0264675
10.12	0.0400437	10.12	0.0267939
10.13	0.0400043	10.13	0.0235977
10.14	0.0409641	10.14	0.0221671
10.15	0.0424211	10.15	0.027418
10.16	0.0378922	10.16	0.0235282
10.17	0.037357	10.17	0.0221019
10.18	0.0368228	10.18	0.0231316
10.19	0.0357925	10.19	0.0259101
10.2	0.0342676	10.2	0.0276337
10.21	0.0377072	10.21	0.0237628
10.22	0.0416357	10.22	0.0272307
10.23	0.0391191	10.23	0.028948
10.24	0.0336394	10.24	0.0285714
10.25	0.0360778	10.25	0.026455
10.26	0.0355489	10.26	0.0243428
10.27	0.0310751	10.27	0.026751
10.28	0.0349872	10.28	0.0274193
10.29	0.0354456	10.29	0.0235785
10.3	0.0359031	10.3	0.0266734
10.31	0.0363597	10.31	0.0259554
10.32	0.0363246	10.32	0.0245474
10.33	0.0387415	10.33	0.0265961
10.34	0.0338049	10.34	0.0265705
10.35	0.0352407	10.35	0.023787
10.36	0.0352067	10.36	0.0241085
10.37	0.0346844	10.37	0.0220208
10.38	0.0307467	10.38	0.0244059
10.39	0.0341302	10.39	0.0226654
10.4	0.0340975	10.4	0.0250453
10.41	0.0369847	10.41	0.0233075
10.42	0.0379217	10.42	0.0270519
10.43	0.0339997	10.43	0.0273681
10.44	0.0397902	10.44	0.0225571
10.45	0.0368435	10.45	0.0239014
10.46	0.03923	10.46	0.0228553
10.47	0.0367734	10.47	0.0259007
10.48	0.0352882	10.48	0.0279189
10.49	0.0333229	10.49	0.0251711
10.5	0.040046	10.5	0.0244676
10.51	0.040972	10.51	0.0237654
10.52	0.0409332	10.52	0.024082
10.53	0.0365644	10.53	0.0227038
10.54	0.0317233	10.54	0.0233594
10.55	0.0360151	10.55	0.024352
10.56	0.0402989	10.56	0.0219636
10.57	0.0388229	10.57	0.0219429
10.58	0.0335191	10.58	0.0219222
10.59	0.0373147	10.59	0.0252711
10.6	0.0348898	10.6	0.0249107
10.61	0.0348571	10.61	0.0225331
10.62	0.031008	10.62	0.0208319
10.63	0.0362215	10.63	0.0187983
10.64	0.0371398	10.64	0.0241466
10.65	0.0366293	10.65	0.0264694
10.66	0.0375456	10.66	0.0244362
10.67	0.0346616	10.67	0.0240789
10.68	0.0407961	10.68	0.0283999
10.69	0.0402841	10.69	0.0320453
10.7	0.0421406	10.7	0.0266796
10.71	0.0364248	10.71	0.0246556
10.72	0.0406444	10.72	0.0249655
10.73	0.0358849	10.73	0.0236121
10.74	0.0396254	10.74	0.0255837
10.75	0.0391174	10.75	0.0232363
10.76	0.0343726	10.76	0.0245414
10.77	0.0329295	10.77	0.0225307
10.78	0.0380689	10.78	0.024496
10.79	0.0366251	10.79	0.0241426
10.8	0.0370604	10.8	0.0251116
10.81	0.0374949	10.81	0.0247583
10.82	0.0351191	10.82	0.0257249
10.83	0.0327476	10.83	0.0260308
10.84	0.0341197	10.84	0.0269944
10.85	0.0378241	10.85	0.0259829
10.86	0.040122	10.86	0.0226731
10.87	0.0400852	10.87	0.022324
10.88	0.0353917	10.88	0.0252555
10.89	0.0302415	10.89	0.0216278
10.9	0.0320731	10.9	0.021608
10.91	0.0329726	10.91	0.0215882
10.92	0.0301587	10.92	0.0238561
10.93	0.0352303	10.93	0.0241609
10.94	0.0342719	10.94	0.0234864
10.95	0.0314644	10.95	0.0205319
10.96	0.0346719	10.96	0.0218157
10.97	0.0327929	10.97	0.0221211
10.98	0.0323016	10.98	0.0217761
10.99	0.0387268	10.99	0.0253282
11	0.035928	11	0.0223854
11.01	0.0294527	11.01	0.0223652
11.02	0.0326446	11.02	0.024288
11.03	0.032615	11.03	0.0255602
11.04	0.0357983	11.04	0.0265069
11.05	0.0380587	11.05	0.0235763
11.06	0.0325269	11.06	0.0209737
11.07	0.0279204	11.07	0.0232115
11.08	0.0329257	11.08	0.0219022
11.09	0.0338098	11.09	0.0231698
11.1	0.03241	11.1	0.0221844
11.11	0.0410463	11.11	0.0218433
11.12	0.0378199	11.12	0.0231075
11.13	0.0364202	11.13	0.0253313
11.14	0.0377522	11.14	0.022105
11.15	0.0345374	11.15	0.0220853
11.16	0.0299662	11.16	0.0233447
11.17	0.0303931	11.17	0.0230044
11.18	0.0317257	11.18	0.0197917
11.19	0.0285276	11.19	0.0229634
11.2	0.0294071	11.2	0.0238989
11.21	0.0275729	11.21	0.0232409
11.22	0.0329678	11.22	0.0241745
11.23	0.0374506	11.23	0.0222463
11.24	0.0356141	11.24	0.0263543
11.25	0.0319793	11.25	0.0247448
11.26	0.031501	11.26	0.0221872
11.27	0.0337212	11.27	0.0215342
11.28	0.0332422	11.28	0.018984
11.29	0.0359058	11.29	0.0240251
11.3	0.0295961	11.3	0.0249515
11.31	0.029122	11.31	0.0230361
11.32	0.0358109	11.32	0.0211241
11.33	0.0339905	11.33	0.0245706
11.34	0.0290452	11.34	0.0236048
11.35	0.0330379	11.35	0.0226408
11.36	0.0347931	11.36	0.0226209
11.37	0.0360997	11.37	0.0251123
11.38	0.0316152	11.38	0.0178768
11.39	0.0315876	11.39	0.019428
11.4	0.0315599	11.4	0.0200371
11.41	0.0302	11.41	0.0228349
11.42	0.0292862	11.42	0.0209398
11.43	0.0328074	11.43	0.0234196
11.44	0.0345507	11.44	0.0193433
11.45	0.034078	11.45	0.022132
11.46	0.0318374	11.46	0.02367
11.47	0.033577	11.47	0.0217823
11.48	0.0317822	11.48	0.0251834
11.49	0.036606	11.49	0.0232977
11.5	0.0339304	11.5	0.0223464
11.51	0.033901	11.51	0.0210867
11.52	0.0281531	11.52	0.0185898
11.53	0.0334029	11.53	0.0188833
11.54	0.0342523	11.54	0.0228878
11.55	0.0311515	11.55	0.021632
11.56	0.0306863	11.56	0.019452
11.57	0.0275938	11.57	0.0237542
11.58	0.0323839	11.58	0.0237338
11.59	0.0301698	11.59	0.0249452
11.6	0.0292702	11.6	0.020616
11.61	0.031864	11.61	0.0227503
11.62	0.0361979	11.62	0.0227308
11.63	0.0322452	11.63	0.0227114
11.64	0.032653	11.64	0.0239185
11.65	0.030885	11.65	0.0235917
11.66	0.0291201	11.66	0.0241837
11.67	0.030398	11.67	0.0238572
11.68	0.0360126	11.68	0.0223089
11.69	0.037716	11.69	0.0180151
11.7	0.0359513	11.7	0.0210505
11.71	0.0285635	11.71	0.0222519
11.72	0.0268095	11.72	0.0197965
11.73	0.0319713	11.73	0.0219098
11.74	0.0306491	11.74	0.0228034
11.75	0.0301918	11.75	0.0206575
11.76	0.032321	11.76	0.0185153
11.77	0.0357383	11.77	0.0172865
11.78	0.0365685	11.78	0.0218171
11.79	0.0386868	11.79	0.0196794
11.8	0.0343592	11.8	0.0205703
11.81	0.0330429	11.81	0.0214597
11.82	0.0321575	11.82	0.0223476
11.83	0.0325588	11.83	0.0226305
11.84	0.0325314	11.84	0.0238174
11.85	0.0354978	11.85	0.0165678
11.86	0.0316221	11.86	0.0189617
11.87	0.0286068	11.87	0.0207502
11.88	0.029436	11.88	0.0189299
11.89	0.0302639	11.89	0.0216161
11.9	0.0327939	11.9	0.020998
11.91	0.0314898	11.91	0.020381
11.92	0.0293376	11.92	0.0212624
11.93	0.0297379	11.93	0.0209454
11.94	0.0318355	11.94	0.0218248
11.95	0.0305366	11.95	0.0238977
11.96	0.0275448	11.96	0.0202961
11.97	0.0287921	11.97	0.0193846
11.98	0.0308835	11.98	0.0211563
11.99	0.0338168	11.99	0.0196501
12	0.0291428	12	0.0208237
12.01	0.0316507	12.01	0.0169424
12.02	0.0328894	12.02	0.0169283
12.03	0.0337048	12.03	0.0213655
12.04	0.0286254	12.04	0.0222372
12.05	0.0273398	12.05	0.0168863
12.06	0.0315199	12.06	0.0213125
12.07	0.031074	12.07	0.0215907
12.08	0.0306288	12.08	0.0215729
12.09	0.0318612	12.09	0.0227362
12.1	0.0330916	12.1	0.0227175
12.11	0.0305532	12.11	0.0185717
12.12	0.0309463	12.12	0.0173783
12.13	0.033428	12.13	0.0200128
12.14	0.0283904	12.14	0.0173498
12.15	0.0283672	12.15	0.0146911
12.16	0.0283439	12.16	0.0193764
12.17	0.0291537	12.17	0.0208273
12.18	0.0316267	12.18	0.0216895
12.19	0.0282745	12.19	0.0193289
12.2	0.0265895	12.2	0.0198984
12.21	0.0294737	12.21	0.0230984
12.22	0.0335975	12.22	0.0195738
12.23	0.0314979	12.23	0.018974
12.24	0.0368557	12.24	0.0207086
12.25	0.0331018	12.25	0.0209832
12.26	0.0301809	12.26	0.0230045
12.27	0.0297433	12.27	0.0200763
12.28	0.0313702	12.28	0.02006
12.29	0.0309323	12.29	0.0212057
12.3	0.0321436	12.3	0.0269936
12.31	0.0325293	12.31	0.0249416
12.32	0.0288001	12.32	0.0194155
12.33	0.0320657	12.33	0.0196894
12.34	0.038612	12.34	0.0193842
12.35	0.0381705	12.35	0.0190795
12.36	0.035269	12.36	0.0193529
12.37	0.025406	12.37	0.0230894
12.38	0.025795	12.38	0.0193218
12.39	0.0323201	12.39	0.01873
12.4	0.0310678	12.4	0.0190028
12.41	0.0269583	12.41	0.0189876
12.42	0.0285692	12.42	0.0224219
12.43	0.0289541	12.43	0.0224039
12.44	0.0293384	12.44	0.022099
12.45	0.0280935	12.45	0.0200739
12.46	0.0276642	12.46	0.0217771
12.47	0.0284551	12.47	0.0191829
12.48	0.0300571	12.48	0.0183094
12.49	0.0336858	12.49	0.021725
12.5	0.0308203	12.5	0.0228502
12.51	0.0316061	12.51	0.0222612
12.52	0.0299615	12.52	0.0211028
12.53	0.0303422	12.53	0.0182366
12.54	0.0323393	12.54	0.0170833
12.55	0.0319098	12.55	0.0210526
12.56	0.032288	12.56	0.0204674
12.57	0.0294395	12.57	0.0184629
12.58	0.0286103	12.58	0.018732
12.59	0.0350299	12.59	0.0212696
12.6	0.0333929	12.6	0.0195526
12.61	0.0289445	12.61	0.0223686
12.62	0.0301267	12.62	0.0229168
12.63	0.0280961	12.63	0.0186582
12.64	0.0272719	12.64	0.0177961
12.65	0.0336622	12.65	0.0152418
12.66	0.0288306	12.66	0.0191782
12.67	0.0284079	12.67	0.0188814
12.68	0.0283856	12.68	0.0211192
12.69	0.0263659	12.69	0.0222282
12.7	0.0287402	12.7	0.0205238
12.71	0.0283189	12.71	0.0202268
12.72	0.0278982	12.72	0.0168425
12.73	0.0286728	12.73	0.0187927
12.74	0.0286504	12.74	0.0198992
12.75	0.0302185	12.75	0.0187634
12.76	0.0270165	12.76	0.0212672
12.77	0.0289804	12.77	0.0229284
12.78	0.0317346	12.78	0.0220723
12.79	0.0277461	12.79	0.0217759
12.8	0.0265363	12.8	0.0200852
12.81	0.0280987	12.81	0.0228571
12.82	0.0340087	12.82	0.0192184
12.83	0.0324017	12.83	0.0186469
12.84	0.0280334	12.84	0.020301
12.85	0.0256445	12.85	0.0172286
12.86	0.0256246	12.86	0.0180483
12.87	0.0252109	12.87	0.0208088
12.88	0.0295211	12.88	0.0210699
12.89	0.0310716	12.89	0.0218847
12.9	0.0314406	12.9	0.0218678
12.91	0.0282748	12.91	0.0207446
12.92	0.0294302	12.92	0.0174121
12.93	0.0301917	12.93	0.0182271
12.94	0.0286013	12.94	0.0182131
12.95	0.0246643	12.95	0.0179234
12.96	0.0285573	12.96	0.0214915
12.97	0.0320535	12.97	0.0195478
12.98	0.0304665	12.98	0.0189826
12.99	0.0273208	12.99	0.0192429
13	0.0269098	13	0.0186788
13.01	0.0280584	13.01	0.0211348
13.02	0.0245323	13.02	0.0205701
13.03	0.0272373	13.03	0.018636
13.04	0.0268277	13.04	0.0188956
13.05	0.0252532	13.05	0.0166921
13.06	0.0263986	13.06	0.0180465
13.07	0.028706	13.07	0.0224043
13.08	0.0248079	13.08	0.0193841
13.09	0.0298243	13.09	0.019915
13.1	0.0278665	13.1	0.0190821
13.11	0.0278453	13.11	0.01934
13.12	0.0255055	13.12	0.0201419
13.13	0.0285754	13.13	0.0203986
13.14	0.0270103	13.14	0.0222855
13.15	0.0285321	13.15	0.0200961
13.16	0.0304369	13.16	0.0211664
13.17	0.0311839	13.17	0.0197946
13.18	0.0300063	13.18	0.0192377
13.19	0.0295992	13.19	0.0211184
13.2	0.0311133	13.2	0.0183971
13.21	0.0276354	13.21	0.0151391
13.22	0.0287653	13.22	0.0164784
13.23	0.0295101	13.23	0.0159261
13.24	0.0298709	13.24	0.0191509
13.25	0.0264044	13.25	0.0199451
13.26	0.0290613	13.26	0.0212768
13.27	0.0301858	13.27	0.0185696
13.28	0.0278723	13.28	0.0180178
13.29	0.0251807	13.29	0.0177356
13.3	0.0324054	13.3	0.0190649
13.31	0.0297145	13.31	0.0163675
13.32	0.0258856	13.32	0.0171596
13.33	0.0262467	13.33	0.0206297
13.34	0.029648	13.34	0.0198112
13.35	0.0254479	13.35	0.0176563
13.36	0.0250494	13.36	0.0195143
13.37	0.0265478	13.37	0.0194998
13.38	0.0234963	13.38	0.0168161
13.39	0.0257509	13.39	0.0178705
13.4	0.0287591	13.4	0.0183903
13.41	0.0276033	13.41	0.0183766
13.42	0.0253158	13.42	0.0180969
13.43	0.02794	13.43	0.0191472
13.44	0.0260328	13.44	0.0170071
13.45	0.0229975	13.45	0.0156668
13.46	0.0271246	13.46	0.0167166
13.47	0.0301161	13.47	0.0188254
13.48	0.028213	13.48	0.0174868
13.49	0.0285681	13.49	0.0177387
13.5	0.0296739	13.5	0.0185193
13.51	0.0255233	13.51	0.0214136
13.52	0.0258796	13.52	0.0192845
13.53	0.0269849	13.53	0.0187424
13.54	0.026216	13.54	0.0176735
13.55	0.0261968	13.55	0.0166061
13.56	0.0272994	13.56	0.0202815
13.57	0.0261583	13.57	0.0189506
13.58	0.0265126	13.58	0.0184107
13.59	0.0257469	13.59	0.0194485
13.6	0.0238637	13.6	0.0186464
13.61	0.0260818	13.61	0.0170581
13.62	0.0260628	13.62	0.0149477
13.63	0.0234394	13.63	0.0151989
13.64	0.0234223	13.64	0.0170208
13.65	0.0263773	13.65	0.0177934
13.66	0.0289567	13.66	0.0196108
13.67	0.0267099	13.67	0.0169836
13.68	0.0289146	13.68	0.0180157
13.69	0.0248189	13.69	0.0198289
13.7	0.0299831	13.7	0.0190324
13.71	0.0247828	13.71	0.0179764
13.72	0.0221775	13.72	0.0197858
13.73	0.0254856	13.73	0.0169098
13.74	0.0284199	13.74	0.0161177
13.75	0.0269241	13.75	0.0153267
13.76	0.0261675	13.76	0.0176518
13.77	0.0235705	13.77	0.0191955
13.78	0.0228175	13.78	0.0171079
13.79	0.0286851	13.79	0.0165775
13.8	0.0305019	13.8	0.0150126
13.81	0.0268076	13.81	0.0173296
13.82	0.0238526	13.82	0.0204187
13.83	0.0209019	13.83	0.0180795
13.84	0.0212533	13.84	0.016518
13.85	0.0205057	13.85	0.0159903
13.86	0.0215887	13.86	0.016752
13.87	0.0241327	13.87	0.0159673
13.88	0.0241154	13.88	0.0156985
13.89	0.0262889	13.89	0.015173
13.9	0.0255404	13.9	0.0156761
13.91	0.0244283	13.91	0.0156649
13.92	0.0265969	13.92	0.0166801
13.93	0.0251216	13.93	0.0174375
13.94	0.0240122	13.94	0.0197313
13.95	0.0210865	13.95	0.0148519
13.96	0.0232513	13.96	0.0171443
13.97	0.0221456	13.97	0.0125295
13.98	0.0250322	13.98	0.0160978
13.99	0.0228392	13.99	0.0176185
14	0.0231852	14	0.0158198
14.01	0.0264269	14.01	0.0178484
14.02	0.0264081	14.02	0.0186001
14.03	0.0238589	14.03	0.0155315
14.04	0.0231196	14.04	0.0170471
14.05	0.0241861	14.05	0.0175436
14.06	0.0248905	14.06	0.0198179
14.07	0.023431	14.07	0.0198038
14.08	0.0205326	14.08	0.0177601
14.09	0.0241178	14.09	0.016987
14.1	0.0258994	14.1	0.0172284
14.11	0.0258811	14.11	0.0156971
14.12	0.0265813	14.12	0.0156861
14.13	0.0247678	14.13	0.0164335
14.14	0.0225982	14.14	0.0174325
14.15	0.0232992	14.15	0.0179252
14.16	0.0279394	14.16	0.0176603
14.17	0.0257721	14.17	0.0161352
14.18	0.0253963	14.18	0.0181394
14.19	0.0232339	14.19	0.0176232
14.2	0.0232176	14.2	0.0171077
14.21	0.0217736	14.21	0.0158386
14.22	0.0235418	14.22	0.0170837
14.23	0.0245947	14.23	0.0158165
14.24	0.0217279	14.24	0.0158055
14.25	0.0213568	14.25	0.0157944
14.26	0.0213419	14.26	0.016535
14.27	0.025237	14.27	0.0162731
14.28	0.0269954	14.28	0.0160116
14.29	0.0227172	14.29	0.0160005
14.3	0.0234108	14.3	0.0154897
14.31	0.0241035	14.31	0.0147299
14.32	0.0240867	14.32	0.0164661
14.33	0.023716	14.33	0.0162054
14.34	0.0219309	14.34	0.0176889
14.35	0.0240366	14.35	0.0181746
14.36	0.0254329	14.36	0.0146789
14.37	0.0261213	14.37	0.0129284
14.38	0.0253977	14.38	0.0156524
14.39	0.0257327	14.39	0.0163864
14.4	0.0250104	14.4	0.0146384
14.41	0.0228811	14.41	0.0143803
14.42	0.0246241	14.42	0.0151137
14.43	0.0249587	14.43	0.0155985
14.44	0.0252928	14.44	0.0170723
14.45	0.0266796	14.45	0.0160715
14.46	0.0263104	14.46	0.0163075
14.47	0.0213844	14.47	0.0145679
14.48	0.0224207	14.48	0.0138177
14.49	0.0245058	14.49	0.0140548
14.5	0.0237894	14.5	0.0152772
14.51	0.0241226	14.51	0.0162517
14.52	0.0248048	14.52	0.0135338
14.53	0.0226931	14.53	0.014754
14.54	0.0251198	14.54	0.0167098
14.55	0.024754	14.55	0.0184173
14.56	0.0268275	14.56	0.0144784
14.57	0.0268092	14.57	0.0142233
14.58	0.0226157	14.58	0.011763
14.59	0.0271204	14.59	0.0156732
14.6	0.0257121	14.6	0.0173757
14.61	0.0243057	14.61	0.0156519
14.62	0.0242891	14.62	0.0144193
14.63	0.0204583	14.63	0.0141653
14.64	0.0187119	14.64	0.0165963
14.65	0.0232008	14.65	0.0168289
14.66	0.0249153	14.66	0.0148676
14.67	0.0231694	14.67	0.0141269
14.68	0.0224625	14.68	0.0141173
14.69	0.0245194	14.69	0.0150807
14.7	0.0245028	14.7	0.0155566
14.71	0.0258657	14.71	0.0162748
14.72	0.0248143	14.72	0.0162638
14.73	0.0275529	14.73	0.0145548
14.74	0.0240925	14.74	0.0169692
14.75	0.0247641	14.75	0.0167155
14.76	0.0254349	14.76	0.0157358
14.77	0.0216395	14.77	0.0174187
14.78	0.0216249	14.78	0.01644
14.79	0.0212674	14.79	0.0159457
14.8	0.0198819	14.8	0.0144864
14.81	0.0256921	14.81	0.0127877
14.82	0.0273865	14.82	0.0127791
14.83	0.0266839	14.83	0.0142163
14.84	0.0205124	14.84	0.0144475
14.85	0.0208403	14.85	0.0170848
14.86	0.0259476	14.86	0.0146687
14.87	0.0279773	14.87	0.0158604
14.88	0.0245491	14.88	0.0163301
14.89	0.0218068	14.89	0.0151193
14.9	0.0221328	14.9	0.0165482
14.91	0.022118	14.91	0.0153388
14.92	0.0227834	14.92	0.0148495
14.93	0.0241275	14.93	0.0174725
14.94	0.0190175	14.94	0.0153082
14.95	0.0200229	14.95	0.0160151
14.96	0.0234011	14.96	0.0140934
14.97	0.0203353	14.97	0.0148002
14.98	0.0240474	14.98	0.017176
14.99	0.0230161	14.99	0.013827
15	0.0246921	15	0.0145326
15.01	0.0256898	15.01	0.0166657
15.02	0.0233082	15.02	0.0149892
15.03	0.0226176	15.03	0.0149793
15.04	0.0246268	15.04	0.0128309
15.05	0.0273076	15.05	0.0130598
15.06	0.0249312	15.06	0.0137631
15.07	0.0215479	15.07	0.0139912
15.08	0.0215337	15.08	0.013508
15.09	0.0218557	15.09	0.0137359
15.1	0.0221774	15.1	0.0137269
15.11	0.0241776	15.11	0.0151369
15.12	0.0208059	15.12	0.0141815
15.13	0.0167679	15.13	0.0160619
15.14	0.0177623	15.14	0.0169955
15.15	0.0184205	15.15	0.0169844
15.16	0.0217554	15.16	0.0124942
15.17	0.0217412	15.17	0.0146063
15.18	0.0227297	15.18	0.013655
15.19	0.0203765	15.19	0.0171752
15.2	0.020697	15.2	0.0126966
15.21	0.0220179	15.21	0.0138632
15.22	0.0233371	15.22	0.0145586
15.23	0.0199902	15.23	0.0140797
15.24	0.0236396	15.24	0.0136015
15.25	0.0246224	15.25	0.013827
15.26	0.0232763	15.26	0.0142864
15.27	0.0225965	15.27	0.0152133
15.28	0.0225819	15.28	0.016139
15.29	0.0258859	15.29	0.0151936
15.3	0.0222209	15.3	0.0161181
15.31	0.0205492	15.31	0.0168079
15.32	0.0205359	15.32	0.0139975
15.33	0.0238327	15.33	0.0158536
15.34	0.0231556	15.34	0.0135134
15.35	0.0198349	15.35	0.0125733
15.36	0.0201524	15.36	0.0139613
15.37	0.0207997	15.37	0.0146499
15.38	0.0204563	15.38	0.0153376
15.39	0.0240701	15.39	0.0125408
15.4	0.0257021	15.4	0.013229
15.41	0.0223925	15.41	0.0115969
15.42	0.0210617	15.42	0.012053
15.43	0.0200615	15.43	0.0129718
15.44	0.021692	15.44	0.0138894
15.45	0.0233203	15.45	0.0148059
15.46	0.0203511	15.46	0.0157211
15.47	0.0226343	15.47	0.0150179
15.48	0.0232754	15.48	0.0126993
15.49	0.0239157	15.49	0.0131526
15.5	0.0219359	15.5	0.014989
15.51	0.0212675	15.51	0.0149794
15.52	0.0215809	15.52	0.0133577
15.53	0.0205867	15.53	0.0156507
15.54	0.0238392	15.54	0.0144906
15.55	0.0231713	15.55	0.0140216
15.56	0.0251133	15.56	0.0135533
15.57	0.0224898	15.57	0.0144629
15.58	0.0198696	15.58	0.0128477
15.59	0.0244143	15.59	0.0130688
15.6	0.0253747	15.6	0.0151227
15.61	0.0260087	15.61	0.014884
15.62	0.0259922	15.62	0.0164764
15.63	0.0201311	15.63	0.016466
15.64	0.0230388	15.64	0.0146271
15.65	0.021727	15.65	0.0150746
15.66	0.0236577	15.66	0.0127825
15.67	0.020404	15.67	0.0125463
15.68	0.0207147	15.68	0.0136782
15.69	0.0226424	15.69	0.012986
15.7	0.0223048	15.7	0.0134332
15.71	0.0200293	15.71	0.0116044
15.72	0.0190481	15.72	0.0120519
15.73	0.0203266	15.73	0.0156802
15.74	0.0196689	15.74	0.0143077
15.75	0.0199787	15.75	0.012483
15.76	0.0202882	15.76	0.0131555
15.77	0.0225283	15.77	0.0145073
15.78	0.0192978	15.78	0.0147247
15.79	0.0189642	15.79	0.0126779
15.8	0.0186311	15.8	0.0142537
15.81	0.0218296	15.81	0.0153753
15.82	0.0256657	15.82	0.0171734
15.83	0.0205197	15.83	0.014001
15.84	0.0201864	15.84	0.0151207
15.85	0.0195333	15.85	0.0175921
15.86	0.0204811	15.86	0.0166795
15.87	0.022707	15.87	0.0141912
15.88	0.0172593	15.88	0.0146326
15.89	0.0188456	15.89	0.0148484
15.9	0.0178762	15.9	0.0148391
15.91	0.0194601	15.91	0.0141558
15.92	0.0207233	15.92	0.0152698
15.93	0.0191172	15.93	0.0141382
15.94	0.0242001	15.94	0.0141293
15.95	0.0194117	15.95	0.0145688
15.96	0.0139931	15.96	0.0127678
15.97	0.0181162	15.97	0.012536
15.98	0.0177873	15.98	0.0154365
15.99	0.0203157	15.99	0.0116261
16	0.0215721	16	0.0134064
16.01	0.0218757	16.01	0.0131748
16.02	0.022179	16.02	0.0145056
16.03	0.0243818	16.03	0.0136045
16.04	0.0246831	16.04	0.0109214
16.05	0.0240354	16.05	0.0129194
16.06	0.0192796	16.06	0.0115758
16.07	0.020847	16.07	0.012236
16.08	0.0208341	16.08	0.0104498
16.09	0.0192439	16.09	0.0131097
16.1	0.0186015	16.1	0.0113251
16.11	0.0211107	16.11	0.0130935
16.12	0.0239317	16.12	0.0137508
16.13	0.0223435	16.13	0.0137424
16.14	0.0194992	16.14	0.0124048
16.15	0.0216874	16.15	0.0126186
16.16	0.0182187	16.16	0.014602
16.17	0.016324	16.17	0.0126031
16.18	0.0200788	16.18	0.0132583
16.19	0.0188123	16.19	0.0156793
16.2	0.016294	16.2	0.0143455
16.21	0.0191024	16.21	0.0141161
16.22	0.0203426	16.22	0.0145484
16.23	0.0203301	16.23	0.0169627
16.24	0.01938	16.24	0.0147507
16.25	0.0199929	16.25	0.0101212
16.26	0.0177953	16.26	0.0105548
16.27	0.0171604	16.27	0.0123064
16.28	0.0202681	16.28	0.0122989
16.29	0.0205674	16.29	0.0144863
16.3	0.0214892	16.3	0.0153549
16.31	0.0217873	16.31	0.0124956
16.32	0.021463	16.32	0.0131453
16.33	0.0230043	16.33	0.0116046
16.34	0.023301	16.34	0.0109411
16.35	0.0208029	16.35	0.0137774
16.36	0.0226521	16.36	0.0142062
16.37	0.0195372	16.37	0.0135423
16.38	0.0167361	16.38	0.0135341
16.39	0.0179649	16.39	0.0139622
16.4	0.0191922	16.4	0.0135177
16.41	0.016087	16.41	0.0137274
16.42	0.0213332	16.42	0.015679
16.43	0.0191574	16.43	0.014799
16.44	0.0185282	16.44	0.01305
16.45	0.0188256	16.45	0.0134769
16.46	0.020048	16.46	0.0112964
16.47	0.0197277	16.47	0.012158
16.48	0.0187916	16.48	0.0125846
16.49	0.0184724	16.49	0.0114928
16.5	0.018769	16.5	0.0134364
16.51	0.0196802	16.51	0.0106127
16.52	0.0187465	16.52	0.0108227
16.53	0.0202709	16.53	0.0108162
16.54	0.0196448	16.54	0.0121069
16.55	0.0187127	16.55	0.0138282
16.56	0.0190081	16.56	0.013388
16.57	0.0174647	16.57	0.0129484
16.58	0.0159232	16.58	0.0107839
16.59	0.0165257	16.59	0.0118552
16.6	0.0204919	16.6	0.0127097
16.61	0.0210909	16.61	0.0137786
16.62	0.0164961	16.62	0.0137704
16.63	0.0204552	16.63	0.0103216
16.64	0.0189174	16.64	0.0101005
16.65	0.019211	16.65	0.0139605
16.66	0.0201138	16.66	0.0113764
16.67	0.0222339	16.67	0.0124422
16.68	0.0188723	16.68	0.0124348
16.69	0.0185569	16.69	0.0130702
16.7	0.0188499	16.7	0.0119918
16.71	0.0200541	16.71	0.0115566
16.72	0.0221679	16.72	0.0141164
16.73	0.0182093	16.73	0.0130392
16.74	0.0154688	16.74	0.0123906
16.75	0.0175815	16.75	0.0119562
16.76	0.0178741	16.76	0.0121625
16.77	0.0214967	16.77	0.0125818
16.78	0.021484	16.78	0.0125744
16.79	0.0220761	16.79	0.013206
16.8	0.0199474	16.8	0.0129853
16.81	0.0169151	16.81	0.0151051
16.82	0.0190183	16.82	0.0127573
16.83	0.0196104	16.83	0.0127498
16.84	0.0205035	16.84	0.0135918
16.85	0.0180807	16.85	0.0123103
16.86	0.0195758	16.86	0.0114546
16.87	0.0174574	16.87	0.0135678
16.88	0.0189512	16.88	0.0133479
16.89	0.0186394	16.89	0.0131283
16.9	0.0195298	16.9	0.0114277
16.91	0.018017	16.91	0.0120554
16.92	0.0189067	16.92	0.0124711
16.93	0.0188956	16.93	0.0114076
16.94	0.0164865	16.94	0.0103452
16.95	0.0191731	16.95	0.0111832
16.96	0.0200601	16.96	0.0118093
16.97	0.0188514	16.97	0.0118024
16.98	0.0173451	16.98	0.0132699
16.99	0.0170361	16.99	0.0128411
17	0.0188184	17	0.0115713
17.01	0.0179118	17.01	0.0124056
17.02	0.0152162	17.02	0.010297
17.03	0.0166983	17.03	0.00924088
17.04	0.0202646	17.04	0.0109147
17.05	0.0175723	17.05	0.0111181
17.06	0.0175621	17.06	0.0123695
17.07	0.0172544	17.07	0.0146672
17.08	0.0187309	17.08	0.0154963
17.09	0.0213943	17.09	0.010883
17.1	0.0198971	17.1	0.0102492
17.11	0.0151367	17.11	0.0129608
17.12	0.019874	17.12	0.0123265
17.13	0.0195661	17.13	0.0129458
17.14	0.015703	17.14	0.0141904
17.15	0.0159901	17.15	0.0131394
17.16	0.0195321	17.16	0.0110474
17.17	0.0189293	17.17	0.011041
17.18	0.0192139	17.18	0.0116592
17.19	0.0189074	17.19	0.0122767
17.2	0.0186013	17.2	0.0110219
17.21	0.0188857	17.21	0.0120547
17.22	0.0185798	17.22	0.0112169
17.23	0.0185691	17.23	0.012456
17.24	0.0197367	17.24	0.0132788
17.25	0.0182534	17.25	0.0132712
17.26	0.0188313	17.26	0.0101549
17.27	0.0185265	17.27	0.0109775
17.28	0.0173402	17.28	0.0142833
17.29	0.0170365	17.29	0.0122063
17.3	0.0234852	17.3	0.0105451
17.31	0.0193642	17.31	0.0105391
17.32	0.0208192	17.32	0.0121853
17.33	0.019342	17.33	0.00990779
17.34	0.0184523	17.34	0.00907693
17.35	0.0172708	17.35	0.00969027
17.36	0.0169684	17.36	0.0123635
17.37	0.018713	17.37	0.0131802
17.38	0.0184101	17.38	0.0117319
17.39	0.0157711	17.39	0.0115195
17.4	0.0163459	17.4	0.0127465
17.41	0.0172117	17.41	0.0110954
17.42	0.0180766	17.42	0.0108838
17.43	0.0166094	17.43	0.0100566
17.44	0.015435	17.44	0.00943554
17.45	0.0186279	17.45	0.0110702
17.46	0.01949	17.46	0.0118835
17.47	0.0188975	17.47	0.0114672
17.48	0.0194679	17.48	0.00982344
17.49	0.0174241	17.49	0.0114542
17.5	0.0185751	17.5	0.0110388
17.51	0.0191448	17.51	0.0102154
17.52	0.0168146	17.52	0.0122515
17.53	0.0199923	17.53	0.0122446
17.54	0.0194019	17.54	0.010402
17.55	0.0199697	17.55	0.0106
17.56	0.020537	17.56	0.010594
17.57	0.0199472	17.57	0.0101808
17.58	0.019358	17.58	0.0115995
17.59	0.0193504	17.59	0.0113915
17.6	0.0176129	17.6	0.0119986
17.61	0.017031	17.61	0.0134187
17.62	0.0204895	17.62	0.0126021
17.63	0.018753	17.63	0.0109731
17.64	0.0175944	17.64	0.0111734
17.65	0.0158596	17.65	0.0132014
17.66	0.0175851	17.66	0.0150253
17.67	0.0170041	17.67	0.0125855
17.68	0.0161352	17.68	0.0113646
17.69	0.0161309	17.69	0.0109558
17.7	0.0155508	17.7	0.0127784
17.71	0.0184257	17.71	0.0115584
17.72	0.0187087	17.72	0.00973079
17.73	0.0178405	17.73	0.00952556
17.74	0.0169728	17.74	0.013778
17.75	0.0195567	17.75	0.0119514
17.76	0.0184015	17.76	0.0131633
17.77	0.0204088	17.77	0.0105279
17.78	0.0195413	17.78	0.0101203
17.79	0.0178124	17.79	0.0107247
17.8	0.0189566	17.8	0.0123403
17.81	0.0169416	17.81	0.0119325
17.82	0.0157889	17.82	0.00970528
17.83	0.0166457	17.83	0.00950059
17.84	0.0169283	17.84	0.0119232
17.85	0.0163502	17.85	0.0131322
17.86	0.017493	17.86	0.011513
17.87	0.0172017	17.87	0.00928872
17.88	0.0169106	17.88	0.00969005
17.89	0.0171927	17.89	0.0100911
17.9	0.0197664	17.9	0.0100885
17.91	0.0168973	17.91	0.0127082
17.92	0.0166065	17.92	0.0118982
17.93	0.0166022	17.93	0.0124999
17.94	0.0174564	17.94	0.00947328
17.95	0.0137326	17.95	0.0108813
17.96	0.0185913	17.96	0.0104756
17.97	0.0162989	17.97	0.0104729
17.98	0.0182958	17.98	0.0120809
17.99	0.0157188	17.99	0.00986352
18	0.0174291	18	0.0108672
18.01	0.0168532	18.01	0.0102608
18.02	0.0182767	18.02	0.0114649
18.03	0.0191284	18.03	0.0108587
18.04	0.0174109	18.04	0.0102527
18.05	0.017121	18.05	0.0100491
18.06	0.0176871	18.06	0.0090418
18.07	0.0182529	18.07	0.0100438
18.08	0.0159671	18.08	0.0118487
18.09	0.0131124	18.09	0.0122471
18.1	0.0168137	18.1	0.0112403
18.11	0.0176641	18.11	0.0118394
18.12	0.0179444	18.12	0.0120369
18.13	0.0173702	18.13	0.00962706
18.14	0.0156576	18.14	0.0128327
18.15	0.0170765	18.15	0.00962205
18.16	0.0182102	18.16	0.0120244
18.17	0.0190589	18.17	0.0106188
18.18	0.0159256	18.18	0.0106161
18.19	0.0147843	18.19	0.0116146
18.2	0.0162016	18.2	0.00980975
18.21	0.0173341	18.21	0.0104077
18.22	0.0173296	18.22	0.00980466
18.23	0.0167571	18.23	0.0128028
18.24	0.0173206	18.24	0.0137994
18.25	0.0178839	18.25	0.013396
18.26	0.0164602	18.26	0.0109938
18.27	0.0150374	18.27	0.0105913
18.28	0.0192883	18.28	0.0107883
18.29	0.0209847	18.29	0.0105858
18.3	0.0184277	18.3	0.0103834
18.31	0.0170058	18.31	0.00938257
18.32	0.0184182	18.32	0.0101785
18.33	0.01898	18.33	0.0101758
18.34	0.0167094	18.34	0.0103727
18.35	0.0178376	18.35	0.00957231
18.36	0.0172669	18.36	0.0117629
18.37	0.0183944	18.37	0.00877009
18.38	0.0198043	18.38	0.00996342
18.39	0.0192335	18.39	0.0111561
18.4	0.0195113	18.4	0.00975911
18.41	0.0189408	18.41	0.00995572
18.42	0.0155444	18.42	0.0115456
18.43	0.0166706	18.43	0.0107466
18.44	0.0183612	18.44	0.010147
18.45	0.0183565	18.45	0.0105422
18.46	0.0180694	18.46	0.011136
18.47	0.0177825	18.47	0.0103379
18.48	0.014956	18.48	0.0125216
18.49	0.0166449	18.49	0.0117235
18.5	0.0177688	18.5	0.00913803
18.51	0.0166363	18.51	0.0117175
18.52	0.0177596	18.52	0.0125087
18.53	0.0191642	18.53	0.00873398
18.54	0.0180322	18.54	0.00952553
18.55	0.0171826	18.55	0.0107135
18.56	0.0188678	18.56	0.0111074
18.57	0.0185814	18.57	0.0095182
18.58	0.0166064	18.58	0.0112999
18.59	0.0171649	18.59	0.0109007
18.6	0.0182858	18.6	0.0112941
18.61	0.0182811	18.61	0.010697
18.62	0.0157458	18.62	0.0106942
18.63	0.0160229	18.63	0.00910757
18.64	0.0151757	18.64	0.0106887
18.65	0.0199481	18.65	0.0104881
18.66	0.0185386	18.66	0.0106833
18.67	0.0176914	18.67	0.0110761
18.68	0.0174061	18.68	0.011271
18.69	0.0165596	18.69	0.0110704
18.7	0.019642	18.7	0.0110676
18.71	0.0179538	18.71	0.0118551
18.72	0.0157055	18.72	0.0104693
18.73	0.0171035	18.73	0.011849
18.74	0.0168187	18.74	0.0108588
18.75	0.0145725	18.75	0.00947437
18.76	0.0145688	18.76	0.0108533
18.77	0.0165258	18.77	0.0120342
18.78	0.0148414	18.78	0.0114394
18.79	0.0148376	18.79	0.0124224
18.8	0.0145539	18.8	0.00985654
18.81	0.0153896	18.81	0.0108394
18.82	0.0153857	18.82	0.0120188
18.83	0.0142631	18.83	0.0106369
18.84	0.0164963	18.84	0.00925571
18.85	0.015933	18.85	0.011419
18.86	0.0148111	18.86	0.0104319
18.87	0.0148074	18.87	0.0104293
18.88	0.0162001	18.88	0.0118037
18.89	0.016196	18.89	0.0125875
18.9	0.0167502	18.9	0.010618
18.91	0.0167459	18.91	0.0100255
18.92	0.0142304	18.92	0.0108091
18.93	0.0172953	18.93	0.0110028
18.94	0.0172909	18.94	0.0106071
18.95	0.0158925	18.95	0.0109972
18.96	0.0164459	18.96	0.0104054
18.97	0.0178351	18.97	0.0109916
18.98	0.0186664	18.98	0.0104001
18.99	0.0167119	18.99	0.00961277
19	0.017543	19	0.010591
19.01	0.0172602	19.01	0.0103922
19.02	0.0166992	19.02	0.00921339
19.03	0.0191992	19.03	0.00960303
19.04	0.0166907	19.04	0.0109721
19.05	0.0169646	19.05	0.0135158
19.06	0.0189065	19.06	0.010379
19.07	0.0189017	19.07	0.0105722
19.08	0.0150064	19.08	0.0127226
19.09	0.0152804	19.09	0.0103712
19.1	0.0169431	19.1	0.0105642
19.11	0.0169388	19.11	0.0115394
19.12	0.0172122	19.12	0.00997221
19.13	0.0160976	19.13	0.0109471
19.14	0.0149836	19.14	0.0123124
19.15	0.0152572	19.15	0.0103554
19.16	0.015808	19.16	0.0087901
19.17	0.0158041	19.17	0.0105455
19.18	0.0160772	19.18	0.0109333
19.19	0.0188444	19.19	0.00858825
19.2	0.0188397	19.2	0.0091715
19.21	0.0146802	19.21	0.0105348
19.22	0.0135688	19.22	0.00955694
19.23	0.0174412	19.23	0.0140393
19.24	0.0154994	19.24	0.0111117
19.25	0.0141119	19.25	0.0105242
19.26	0.0152149	19.26	0.0122751
19.27	0.0152111	19.27	0.0120772
19.28	0.0152072	19.28	0.0105162
19.29	0.0138213	19.29	0.00992946
19.3	0.0149232	19.3	0.0116788
19.31	0.0151957	19.31	0.0110921
19.32	0.0154681	19.32	0.00817103
19.33	0.014912	19.33	0.0114755
19.34	0.0160125	19.34	0.0118615
19.35	0.0171125	19.35	0.00894248
19.36	0.0154526	19.36	0.0108837
19.37	0.0157246	19.37	0.013407
19.38	0.0157206	19.38	0.0112668
19.39	0.0132351	19.39	0.0102929
19.4	0.0159884	19.4	0.0112611
19.41	0.0159844	19.41	0.0108701
19.42	0.0173579	19.42	0.00931486
19.43	0.0179045	19.43	0.0100886
19.44	0.0190015	19.44	0.0118317
19.45	0.0178955	19.45	0.0122166
19.46	0.0170653	19.46	0.010081
19.47	0.0159603	19.47	0.0112414
19.48	0.0176069	19.48	0.0120136
19.49	0.0167774	19.49	0.0112357
19.5	0.0173231	19.5	0.0108456
19.51	0.0153945	19.51	0.0116173
19.52	0.0173144	19.52	0.0112273
19.53	0.0137382	19.53	0.0110309
19.54	0.0137348	19.54	0.0123825
19.55	0.0162029	19.55	0.0123794
19.56	0.0151007	19.56	0.0125697
19.57	0.0137244	19.57	0.0125665
19.58	0.0123489	19.58	0.0112104
19.59	0.0139919	19.59	0.0121738
19.6	0.0142627	19.6	0.0100457
19.61	0.0145334	19.61	0.0104295
19.62	0.0167229	19.62	0.0104268
19.63	0.0172669	19.63	0.00926599
19.64	0.0147965	19.64	0.0110006
19.65	0.0167104	19.65	0.0115767
19.66	0.0172539	19.66	0.00945195
19.67	0.0161544	19.67	0.00809966
19.68	0.0147817	19.68	0.00790485
19.69	0.017241	19.69	0.0100231
19.7	0.0216143	19.7	0.00867171
19.71	0.0196942	19.71	0.0084769
19.72	0.0153139	19.72	0.00924523
19.73	0.0144899	19.73	0.00866524
19.74	0.0166729	19.74	0.00962563
19.75	0.0150292	19.75	0.0103931
19.76	0.0144791	19.76	0.0109678
19.77	0.0144755	19.77	0.0111574
19.78	0.0155641	19.78	0.0103853
19.79	0.0152872	19.79	0.0101905
19.8	0.0163751	19.8	0.0107646
19.81	0.0174624	19.81	0.0109541
19.82	0.0158214	19.82	0.00883797
19.83	0.015272	19.83	0.00710703
19.84	0.0158135	19.84	0.010946
19.85	0.0158096	19.85	0.0126711
19.86	0.0152607	19.86	0.00998083
19.87	0.014712	19.87	0.0103621
19.88	0.0174321	19.88	0.00959218
19.89	0.0141601	19.89	0.0109324
19.9	0.0155178	19.9	0.00939569
19.91	0.014153	19.91	0.0113104
19.92	0.0160543	19.92	0.0111159
19.93	0.0146901	19.93	0.0101551
19.94	0.0119667	19.94	0.00785391
19.95	0.0144109	19.95	0.00804348
19.96	0.0165821	19.96	0.0109134
19.97	0.0160344	19.97	0.0109107
19.98	0.0160304	19.98	0.0105253
19.99	0.0143967	19.99	0.00994873
20	0.0152078	20	0.00956372
20.01	0.019005	20.01	0.010135
20.02	0.016286	20.02	0.00975017
20.03	0.013297	20.03	0.00974774
20.04	0.0165493	20.04	0.0101275
20.05	0.0176301	20.05	0.0114623
20.06	0.0151853	20.06	0.0103135
20.07	0.0154526	20.07	0.0122204
20.08	0.0140937	20.08	0.0104993
20.09	0.0154472	20.09	0.0101164
20.1	0.0138211	20.1	0.0101164
20.11	0.0127371	20.11	0.0110708
20.12	0.0146341	20.12	0.0101164
20.13	0.0165312	20.13	0.0095438
20.14	0.0159891	20.14	0.00935294
20.15	0.0168022	20.15	0.0104982
20.16	0.0146341	20.16	0.0118343
20.17	0.0119241	20.17	0.0110708
20.18	0.0130081	20.18	0.0103073
20.19	0.0162602	20.19	0.0095438
20.2	0.0159891	20.2	0.00935294
20.21	0.0154472	20.21	0.00992557
20.22	0.0157182	20.22	0.00973468
20.23	0.0154472	20.23	0.00992557
20.24	0.0143631	20.24	0.00973468
20.25	0.0149052	20.25	0.00992557
20.26	0.0165312	20.26	0.0106891
20.27	0.0127371	20.27	0.0095438
20.28	0.0143631	20.28	0.00763505
20.29	0.0143631	20.29	0.00916205
20.3	0.0154472	20.3	0.00935294
20.31	0.0124661	20.31	0.00935294
20.32	0.0154472	20.32	0.0104982
20.33	0.0135501	20.33	0.0114526
20.34	0.0132791	20.34	0.0095438
20.35	0.0157182	20.35	0.0110708
20.36	0.0140922	20.36	0.0116435
20.37	0.0124661	20.37	0.0112617
20.38	0.0146341	20.38	0.00878031
20.39	0.0154472	20.39	0.00878031
20.4	0.0154472	20.4	0.0108799
20.41	0.0146341	20.41	0.0122161
20.42	0.0146341	20.42	0.0125978
20.43	0.0165312	20.43	0.00992557
20.44	0.0173442	20.44	0.00973468
20.45	0.0149052	20.45	0.0114526
20.46	0.0130081	20.46	0.0110708
20.47	0.0132791	20.47	0.0103073
20.48	0.0140922	20.48	0.0112617
20.49	0.0162602	20.49	0.00992557
20.5	0.0165312	20.5	0.0110708
20.51	0.0157182	20.51	0.0106891
20.52	0.0154472	20.52	0.00973468
20.53	0.0143631	20.53	0.00782591
20.54	0.0138211	20.54	0.00897117
20.55	0.0168022	20.55	0.0108799
20.56	0.0165312	20.56	0.00916205
20.57	0.0140922	20.57	0.0110708
20.58	0.0132791	20.58	0.0101164
20.59	0.0140922	20.59	0.00878031
20.6	0.0143631	20.6	0.0114526
20.61	0.0154472	20.61	0.0122161
20.62	0.0154472	20.62	0.00992557
20.63	0.0138211	20.63	0.00992557
20.64	0.0159891	20.64	0.0112617
20.65	0.0178862	20.65	0.0127887
20.66	0.0149052	20.66	0.0116435
20.67	0.0168022	20.67	0.0104982
20.68	0.0176152	20.68	0.00992557
20.69	0.0135501	20.69	0.0103073
20.7	0.0146341	20.7	0.00820768
20.71	0.0170732	20.71	0.00858942
20.72	0.0168022	20.72	0.0114526
20.73	0.0159891	20.73	0.0108799
20.74	0.0159891	20.74	0.00878031
20.75	0.0189702	20.75	0.00858942
20.76	0.0189702	20.76	0.00916205
20.77	0.0181572	20.77	0.0112617
20.78	0.0159891	20.78	0.0104982
20.79	0.0149052	20.79	0.00973468
20.8	0.0154472	20.8	0.0101164
20.81	0.0157182	20.81	0.0103073
20.82	0.0173442	20.82	0.0080168
20.83	0.0159891	20.83	0.00992557
20.84	0.0181572	20.84	0.0104982
20.85	0.0168022	20.85	0.0108799
20.86	0.0132791	20.86	0.0101164
20.87	0.0176152	20.87	0.00916205
20.88	0.0151761	20.88	0.00935294
20.89	0.0189702	20.89	0.00820768
20.9	0.0168022	20.9	0.00973468
20.91	0.0162602	20.91	0.0103073
20.92	0.0165312	20.92	0.0104982
20.93	0.0130081	20.93	0.0101164
20.94	0.0178862	20.94	0.0108799
20.95	0.0205962	20.95	0.00992557
20.96	0.0178862	20.96	0.0103073
20.97	0.0154472	20.97	0.00820768
20.98	0.0157182	20.98	0.00839854
20.99	0.0162602	20.99	0.00973468
21	0.0178862	21	0.0103073
21.01	0.0197832	21.01	0.00992557
21.02	0.0195122	21.02	0.0122161
21.03	0.0181572	21.03	0.0120252
21.04	0.0170732	21.04	0.0108799
21.05	0.0176152	21.05	0.0114526
21.06	0.0184282	21.06	0.0104982
21.07	0.0154472	21.07	0.00935294
21.08	0.0154472	21.08	0.0108799
21.09	0.0178862	21.09	0.0124069
21.1	0.0208672	21.1	0.0127887
21.11	0.0205962	21.11	0.0131705
21.12	0.0178862	21.12	0.0112617
21.13	0.0219512	21.13	0.0125978
21.14	0.0211382	21.14	0.0114526
21.15	0.0227642	21.15	0.0120252
21.16	0.0249322	21.16	0.0114526
21.17	0.0238483	21.17	0.0118343
21.18	0.0257452	21.18	0.0125978
21.19	0.0308943	21.19	0.0124069
21.2	0.0325203	21.2	0.0116435
21.21	0.0365854	21.21	0.0122161
21.22	0.0363144	21.22	0.0104982
21.23	0.0406504	21.23	0.0129796
21.24	0.0550135	21.24	0.0135522
21.25	0.0693767	21.25	0.013934
21.26	0.0794038	21.26	0.013934
21.27	0.0888889	21.27	0.0129796
21.28	0.0948509	21.28	0.013934
21.29	0.103252	21.29	0.015461
21.3	0.11897	21.3	0.0177515
21.31	0.135501	21.31	0.020042
21.32	0.134688	21.32	0.0208055
21.33	0.145528	21.33	0.0263409
21.34	0.149593	21.34	0.0326398
21.35	0.142547	21.35	0.03703
21.36	0.142276	21.36	0.0486734
21.37	0.135501	21.37	0.057072
21.38	0.129268	21.38	0.0734873
21.39	0.123306	21.39	0.0868486
21.4	0.117615	21.4	0.107654
21.41	0.107046	21.41	0.123115
21.42	0.0883469	21.42	0.13724
21.43	0.0704607	21.43	0.146402
21.44	0.0647696	21.44	0.141821
21.45	0.0607046	21.45	0.133041
21.46	0.0512195	21.46	0.124833
21.47	0.0428184	21.47	0.117389
21.48	0.0371274	21.48	0.108609
21.49	0.0341463	21.49	0.0868486
21.5	0.0298103	21.5	0.0752052
21.51	0.0276423	21.51	0.0639435
21.52	0.0243902	21.52	0.0517274
21.53	0.0260163	21.53	0.0421836
21.54	0.0219512	21.54	0.0328307
21.55	0.0222222	21.55	0.0288223
21.56	0.0222222	21.56	0.0259592
21.57	0.0203252	21.57	0.0211872
21.58	0.0216802	21.58	0.018515
21.59	0.0214092	21.59	0.0179424
21.6	0.0184282	21.6	0.0156519
21.61	0.0186992	21.61	0.013934
21.62	0.0168022	21.62	0.0158427
21.63	0.0168022	21.63	0.0141248
21.64	0.0149052	21.64	0.0122161
21.65	0.0159891	21.65	0.0143157
21.66	0.0181572	21.66	0.0152701
21.67	0.0173442	21.67	0.0122161
21.68	0.0176152	21.68	0.0114526
21.69	0.0162602	21.69	0.0118343
21.7	0.0157182	21.7	0.0118343
21.71	0.0159891	21.71	0.0106891
21.72	0.0162602	21.72	0.0108799
21.73	0.0149052	21.73	0.0104982
21.74	0.0138211	21.74	0.00992557
21.75	0.0154472	21.75	0.00973468
21.76	0.0154472	21.76	0.0118343
21.77	0.0165312	21.77	0.0118343
21.78	0.0143631	21.78	0.013934
21.79	0.0159891	21.79	0.0108799
21.8	0.0168022	21.8	0.00858942
21.81	0.0170732	21.81	0.00992557
21.82	0.0168022	21.82	0.0106891
21.83	0.0151761	21.83	0.0103073
21.84	0.0140922	21.84	0.0110708
21.85	0.0143631	21.85	0.0124069
21.86	0.0162602	21.86	0.0125978
21.87	0.0159891	21.87	0.0101164
21.88	0.0186992	21.88	0.0104982
21.89	0.0165312	21.89	0.0103073
21.9	0.0149052	21.9	0.0095438
21.91	0.0165312	21.91	0.0101164
21.92	0.0154472	21.92	0.00858942
21.93	0.0146341	21.93	0.0095438
21.94	0.0146341	21.94	0.00992557
21.95	0.0138211	21.95	0.0101164
21.96	0.0149052	21.96	0.0118343
21.97	0.0157182	21.97	0.0118343
21.98	0.0151761	21.98	0.0106891
21.99	0.0127371	21.99	0.0108799
22	0.0113821	22	0.0120252
22.01	0.0138211	22.01	0.0095438
22.02	0.0176152	22.02	0.00935294
22.03	0.0157182	22.03	0.0101164
22.04	0.0154472	22.04	0.0101164
22.05	0.0138211	22.05	0.00992557
22.06	0.0138211	22.06	0.00973468
22.07	0.0138211	22.07	0.0095438
22.08	0.0143631	22.08	0.0095438
22.09	0.0176152	22.09	0.0112617
22.1	0.0143631	22.1	0.0104982
22.11	0.0151761	22.11	0.0106891
22.12	0.0116531	22.12	0.0116435
22.13	0.0113821	22.13	0.0114526
22.14	0.0124661	22.14	0.00935294
22.15	0.0130081	22.15	0.00992557
22.16	0.0135501	22.16	0.00916205
22.17	0.0154472	22.17	0.00973468
22.18	0.0178862	22.18	0.00916205
22.19	0.0159891	22.19	0.00935294
22.2	0.0149052	22.2	0.0095438
22.21	0.0140922	22.21	0.00935294
22.22	0.0135501	22.22	0.0103073
22.23	0.0138211	22.23	0.00878031
22.24	0.0149052	22.24	0.0103073
22.25	0.0143631	22.25	0.0106891
22.26	0.0154472	22.26	0.00973468
22.27	0.0135501	22.27	0.00916205
22.28	0.0127371	22.28	0.00878031
22.29	0.0135501	22.29	0.00916205
22.3	0.0135501	22.3	0.0103073
22.31	0.0138211	22.31	0.00992557
22.32	0.0135501	22.32	0.00878031
22.33	0.0140922	22.33	0.0080168
22.34	0.0162602	22.34	0.0101164
22.35	0.0132791	22.35	0.0095438
22.36	0.0149052	22.36	0.00763505
22.37	0.0162602	22.37	0.00858942
22.38	0.0140922	22.38	0.0095438
22.39	0.0149052	22.39	0.00820768
22.4	0.0176152	22.4	0.0064898
22.41	0.0173442	22.41	0.00916205
22.42	0.0165312	22.42	0.0103073
22.43	0.0138211	22.43	0.0103073
22.44	0.0124661	22.44	0.0112617
22.45	0.0130081	22.45	0.0103073
22.46	0.0140922	22.46	0.0103073
22.47	0.0121951	22.47	0.0095438
22.48	0.0140922	22.48	0.00916205
22.49	0.0146341	22.49	0.0108799
22.5	0.0124661	22.5	0.00992557
22.51	0.0108401	22.51	0.00916205
22.52	0.0113821	22.52	0.00878031
22.53	0.0138211	22.53	0.00782591
22.54	0.0143631	22.54	0.00897117
22.55	0.0130081	22.55	0.0112617
22.56	0.0100271	22.56	0.0101164
22.57	0.0102981	22.57	0.0108799
22.58	0.0100271	22.58	0.0103073
22.59	0.0132791	22.59	0.00878031
22.6	0.0146341	22.6	0.00744417
22.61	0.0135501	22.61	0.00916205
22.62	0.0130081	22.62	0.0080168
22.63	0.0146341	22.63	0.00992557
22.64	0.0149052	22.64	0.0103073
22.65	0.0146341	22.65	0.00897117
22.66	0.0143631	22.66	0.00878031
22.67	0.0138211	22.67	0.00706243
22.68	0.0149052	22.68	0.00763505
22.69	0.0143631	22.69	0.0080168
22.7	0.0143631	22.7	0.00839854
22.71	0.0157182	22.71	0.00916205
22.72	0.0140922	22.72	0.0095438
22.73	0.0135501	22.73	0.0095438
22.74	0.0127371	22.74	0.0101164
22.75	0.0124661	22.75	0.00897117
22.76	0.0157182	22.76	0.00973468
22.77	0.0143631	22.77	0.00935294
22.78	0.0143631	22.78	0.0106891
22.79	0.0132791	22.79	0.0104982
22.8	0.0121951	22.8	0.0104982
22.81	0.0121951	22.81	0.00992557
22.82	0.0162602	22.82	0.00878031
22.83	0.0159891	22.83	0.00897117
22.84	0.0146341	22.84	0.0101164
22.85	0.0149052	22.85	0.00935294
22.86	0.0138211	22.86	0.00992557
22.87	0.0157182	22.87	0.0112617
22.88	0.0173442	22.88	0.0120252
22.89	0.0157182	22.89	0.0112617
22.9	0.0140922	22.9	0.00992557
22.91	0.0135501	22.91	0.0095438
22.92	0.0132791	22.92	0.00916205
22.93	0.0113821	22.93	0.00916205
22.94	0.0119241	22.94	0.00897117
22.95	0.0119241	22.95	0.0103073
22.96	0.0140922	22.96	0.0112617
22.97	0.0149052	22.97	0.00858942
[truncated: 4,703 more rows]
