# Supplementary material for: High proton conductivity within the ‘Norby gap’ by stabilizing a perovskite with disordered intrinsic oxygen vacancies
Source: Nat Commun. 2023 Nov 17;14:7466. doi: 10.1038/s41467-023-43122-4 (PMC10656576; doi:10.1038/s41467-023-43122-4)
Supplement: Supplementary file 3 — Source Data [file 41467_2023_43122_MOESM3_ESM.zip › Fig4a.xlsx]

## Sheet: Sheet1
BSM20		BSM25
x	y	x	y
990.114	0.00139562	990.458	0.0038651
890.992	0.0124991	890.989	0.00571282
792.016	0.024624	791.867	0.0138901
692.905	0.044914	692.428	0.022151
593.162	0.0864994	592.616	0.0473428
493.347	0.180046	492.394	0.0959704
393.119	0.272198	391.971	0.12172
292.564	0.300126	291.38	0.125615
191.743	0.314128	190.775	0.126498
93.0809	0.3207	92.596	0.127215
