# Supplementary material for: High proton conductivity within the ‘Norby gap’ by stabilizing a perovskite with disordered intrinsic oxygen vacancies
Source: Nat Commun. 2023 Nov 17;14:7466. doi: 10.1038/s41467-023-43122-4 (PMC10656576; doi:10.1038/s41467-023-43122-4)
Supplement: Supplementary file 3 — Source Data [file 41467_2023_43122_MOESM3_ESM.zip › Fig4b.xlsx]

## Sheet: Sheet1
Composition	vacancy	hydrarion
BaZr0.8Y0.2O3	0.1	0.0870786
BaZr0.9Y0.1O3	0.05	0.0498891
BaZr0.95Y0.05O3	0.025	0.0251441
BaZr0.98Y0.02O3	0.01	0.00848115
BaZr0.7Y0.3O3	0.15	0.137281
BaZr0.8Sc0.2O3	0.1	0.0949191
BaZr0.8In0.2O3	0.1	0.0986974
BaZr0.8Gd0.2O3	0.1	0.0390084
BaZr0.8Er0.2O3	0.1	0.0825164
BaZr0.8Lu0.2O3	0.1	0.0957127
BaCe0.2Zr0.6Y0.2O3	0.1	0.0865517
BaCe0.4Zr0.4Y0.2O3	0.1	0.0865267
BaCe0.6Zr0.2Y0.2O3	0.1	0.0928332
BaCe0.8Y0.2O3	0.1	0.083839
BaSn0.75Y0.25O3	0.125	0.0969697
BaSn0.95Y0.05O3	0.025	0.0108586
BaSn0.875Gd0.125O3	0.0625	0.0458421
BaSn0.875In0.125O3	0.0625	0.0373749
BaSn0.875Sc0.125O3	0.0625	0.0534332
BaSn0.875Y0.125O3	0.0625	0.0402216
BSM20	0.2	0.16
BSM25	0.125	0.06
