# Supplementary material for: High proton conductivity within the ‘Norby gap’ by stabilizing a perovskite with disordered intrinsic oxygen vacancies
Source: Nat Commun. 2023 Nov 17;14:7466. doi: 10.1038/s41467-023-43122-4 (PMC10656576; doi:10.1038/s41467-023-43122-4)
Supplement: Supplementary file 3 — Source Data [file 41467_2023_43122_MOESM3_ESM.zip › Fig6.xlsx]

## Sheet: Sheet1
BSM20_experimental		BSM20_simulation
x	y	x	y
1.25266	-5.13947	0.564016	-3.8295
1.29484	-5.24989	1.0277	-4.60865
1.33994	-5.35718
1.38831	-5.44596
1.44238	-5.52984
1.49857	-5.67351
1.56176	-5.77345
1.63052	-5.93284
1.70561	-6.07998
1.79115	-6.28457
1.87864	-6.45212
1.98689	-6.689
2.1263	-7.0184
2.26091	-7.26302
2.40211	-7.55157
2.56213	-7.87362
2.73	-8.20436
2.91291	-8.67044
3.12208	-9.03397
